# Supplementary material for: Population genetic variation and geographic distribution of suitable areas of Coptis species in China
Source: Front Plant Sci. 2024 Mar 19;15:1341996. doi: 10.3389/fpls.2024.1341996 (PMC10985201; doi:10.3389/fpls.2024.1341996)
Supplement: Supplementary file 2 [file Table_1.xlsx]

## Sheet: Supplementary table 1
Supplementary table 1. The specific geographical and environmental information of 32 geographic populations.
Species	Habitat	Population ID	Origin	Latitude	Longitude	Altitude	Sample size	BIO1	BIO2	BIO3	BIO4	BIO5	BIO6	BIO7	BIO8	BIO9	BIO10	BIO11	BIO12	BIO13	BIO14	BIO15	BIO16	BIO17	BIO18	BIO19	SR1	SR2	SR3	SR4	SR5	SR6	SR7	SR8	SR9	SR10	SR11	SR12	WVP1	WVP2	WVP3	WVP4	WVP5	WVP6	WVP7	WVP8	WVP9	WVP10	WVP11
C. chinensis	Wild	CHESW	Enshi, Enshi, Hubei	30°26′29.82″	109°14′09.19″	1672	46	10.1267	9.06333	31.8503	696.46	23.908	-4.548	28.456	16.7953	1.22133	18.386	1.22133	1429	213	27	59.651	601	88	586	88	7097	8883	11417	14103	15523	16836	18490	18636	14374	10312	7985	6730	0.4568	0.5108	0.68	0.98	1.2896	1.6312	1.964	1.862	1.474	1.0596	0.7436
		CNXHW	Xinhuang, Huaihua, Hunan	27°19'27.10"	109°26'52.30"	1109	11	15.65	7.60333	26.1355	776.722	29.724	0.632	29.092	19.7373	5.73733	24.8633	5.73733	1260	207	32	56.4735	562	123	463	123	7407	8470	10914	13576	14615	16000	19739	19296	16378	11276	8817	7429	0.634	0.7188	0.9552	1.4212	1.8656	2.3424	2.622	2.5548	2.0016	1.4508	1.0084
	Cultivated	CHJSC	Jianshi, Enshi, Hubei	30°35′20.17″	109°34′20.25″	968	22	13.6717	8.25333	27.9395	769.56	27.72	-1.82	29.54	21.078	3.884	22.9	3.884	1414	229	25	62.0555	610	84	602	84	7249	9121	11573	14255	15803	17253	18757	19086	14594	10666	8165	6891	0.546	0.5984	0.7876	1.148	1.5232	1.9256	2.3032	2.1748	1.7208	1.2556	0.8896
		CHESC	Enshi, Enshi, Hubei	30°13′56.00″	109°25′36.00″	1100	4	16.2075	7.47433	25.378	799.904	30.148	0.696	29.452	23.824	6.09467	25.8613	6.09467	1462	236	25	62.5204	650	90	626	90	7133	9078	11466	14097	15579	17109	19242	19656	15063	10704	8049	6600	0.6376	0.6944	0.9016	1.3272	1.7552	2.2128	2.622	2.4852	1.956	1.4452	1.0336
		CHXEC-1	Xuanen, Enshi, Hubei	30°03′47.88″	109°49′21.77″	1759	19	9.29467	9.11933	31.868	696.803	23.316	-5.3	28.616	15.974	0.389333	17.606	0.389333	1497	219	30	58.4117	636	100	617	100	7295	9016	11413	14046	15488	16732	18442	18732	14728	10717	8328	7008	0.4296	0.4868	0.6604	0.9548	1.2716	1.6076	1.95	1.8452	1.45	1.022	0.708
		CHXEC-2	Xuanen, Enshi, Hubei	29°59′01.00″	109°31′43.00″	1205	1	15.3522	7.701	25.8492	798.846	29.508	-0.284	29.792	22.9993	5.24533	25.0033	5.24533	1462	228	28	60.7341	647	95	617	95	7071	9031	11460	14057	15484	16974	19228	19561	15164	10742	8119	6716	0.6068	0.6656	0.8716	1.2828	1.7008	2.144	2.5492	2.4168	1.892	1.3892	0.988
		CHHFC	Hefeng, Enshi, Hubei	29°59′03.00″	110°13′13.00″	1355	4	11.3505	9.157	31.2227	724.945	25.348	-3.98	29.328	18.2687	2.09	19.992	2.09	1480	222	30	58.463	636	101	619	101	7474	9205	11576	14181	15665	16891	18734	19125	15069	11067	8626	7266	0.4676	0.5276	0.712	1.0388	1.3952	1.764	2.1312	2.018	1.5752	1.1132	0.7732
		CHXFC	Xianfeng, Enshi, Hubei	29°45′48.00″	108°59′33.00″	1258	2	14.3335	7.17833	25.1483	771.57	28.032	-0.512	28.544	21.7307	4.56267	23.6527	4.56267	1430	220	24	60.5614	623	85	584	85	7049	8773	11270	13936	15198	16601	18986	19179	14795	10348	7919	6684	0.5928	0.6512	0.8492	1.2408	1.6356	2.048	2.4256	2.3068	1.8156	1.3388	0.9612
		CHLCC	Lichuan, Enshi, Hubei	30°23′18.47″	108°36′48.30″	1426	9	12.0202	8.08967	28.6056	724.936	25.6	-2.68	28.28	18.9567	2.77267	20.6133	2.77267	1365	199	23	60.3458	572	78	548	78	7026	8749	11355	14051	15353	16634	18646	18727	14291	10070	7813	6528	0.5264	0.5812	0.76	1.0908	1.4276	1.792	2.1364	2.0316	1.6116	1.1856	0.8484
		CHBDC	Badong, Enshi, Hubei	30°50′52.62″	110°17′57.19″	1091	6	12.8658	8.69567	28.8931	767.686	27.452	-2.644	30.096	22.078	3.08	22.078	3.08	1310	219	23	62.5107	572	78	572	78	7741	9525	12088	14712	16388	17719	18903	19382	14963	11261	8766	7444	0.5064	0.5616	0.7508	1.0972	1.4692	1.8644	2.236	2.1092	1.6632	1.1968	0.8372
		CHZXC	Zhuxi, Shiyan, Hubei	31°52′15.60″	109°46′48.00″	1070	3	10.5055	9.37167	31.2514	739.786	24.944	-5.044	29.988	18.5087	0.96	19.3333	0.96	1150	196	16	65.0115	507	57	492	57	7967	9727	12159	14857	16692	18223	18939	18944	14116	10867	8547	7365	0.4352	0.484	0.6552	0.9552	1.2836	1.65	2.016	1.9072	1.498	1.0652	0.724
		CHBKC	Baokang, Xiangyang, Hubei	31°34′22.30″	111°06′22.80″	1212	24	12.049	9.828	31.0777	782.07	27.348	-4.276	31.624	21.4	2.02467	21.4	2.02467	1172	202	18	63.8072	515	65	515	65	8182	9899	12444	15049	17010	18283	18867	19030	14604	11440	9063	7782	0.4428	0.496	0.6836	1.0128	1.3744	1.7676	2.1376	2.03	1.5692	1.1028	0.7472
		CHHGC	Huanggang, Hubei	30°26′24.00″	114°52′12.00″	19	9	17.152	8.05933	24.4994	898.865	33.424	0.528	32.896	25.7573	7.724	27.928	5.738	1322	227	33	55.9234	587	133	529	137	8118	9384	11783	14560	16777	17567	20435	19540	15819	12374	9492	7903	0.5756	0.66	0.9152	1.3776	1.884	2.464	3.0164	2.906	2.1488	1.4552	0.9576
		CCSZC	Shizhu, Chongqing	29°50'40.92"	108°14'10.46"	1350	30	11.6002	7.39967	27.1687	709.074	24.664	-2.572	27.236	18.3113	2.51867	20.004	2.51867	1361	195	25	59.3775	572	81	539	81	6873	8559	11245	13916	15055	16264	18396	18546	14256	9865	7643	6434	0.536	0.5916	0.774	1.1092	1.442	1.7852	2.1128	2.0232	1.6068	1.188	0.86
		CCFDC	Fengdu, Chongqing	29°43′15.00″	107°52′18.00″	1350	6	14.4048	6.009	22.0562	761.233	27.304	0.06	27.244	21.5447	4.66733	23.5593	4.66733	1278	186	21	60.774	542	70	508	70	6929	8560	11405	14000	15029	16292	18764	18889	14350	9836	7680	6445	0.6212	0.6808	0.874	1.2504	1.6316	1.9932	2.3236	2.2352	1.7832	1.3456	0.9932
		CCNCC	Nanchuan, Chongqing	29°05′49.00″	107°13′44.00″	1365	4	14.4123	6.19333	22.7629	748.904	27.492	0.284	27.208	21.5553	4.78333	23.3573	4.78333	1178	183	19	62.8937	517	63	490	63	6941	8489	11473	14151	14912	16022	18841	18825	14418	9686	7633	6474	0.6676	0.7308	0.9364	1.3288	1.7196	2.0652	2.3616	2.2916	1.8496	1.416	1.0524
		CCWSC	Wushan, Chongqing	30°57′39.00″	110°01′14.00″	1265	3	15.7088	7.661	25.8016	803.292	29.788	0.096	29.692	25.414	5.53867	25.414	5.53867	1248	214	20	64.3263	549	69	549	69	7746	9584	12114	14783	16462	17891	19330	19765	15057	11270	8726	7361	0.5912	0.6448	0.8484	1.2524	1.6684	2.1156	2.5264	2.3848	1.882	1.3764	0.9708
		CSJYC-1	Jiangyou, Mianyang, Sichuan	31°59'48.70"	104°45'48.02"	1260	12	14.0347	8.53067	30.2979	708.613	27.436	-0.72	28.156	21.646	4.88333	22.4433	4.88333	888	206	5	94.0475	522	20	499	20	6705	8124	10712	13845	15875	16578	16669	16027	11562	8788	7207	6125	0.5644	0.6408	0.8236	1.1552	1.5264	1.9312	2.3668	2.2792	1.8244	1.3428	0.9264
		CSJYC-2	Jiangyou, Mianyang, Sichuan	31°42'08.00"	104°48'08.42"	620	12	16.1987	7.74467	27.4946	745.294	29.252	1.084	28.168	24.166	6.54933	25.098	6.54933	927	228	5	101.321	582	20	545	20	6443	7873	10485	13604	15617	16430	16762	16193	11563	8671	7093	5881	0.6644	0.7496	0.948	1.322	1.7236	2.1896	2.6236	2.5368	2.0452	1.522	1.058
		CSYAC-1	Ya'an, Sichuan	30°04′16.00″	103°00′17.00″	1960	4	15.3922	8.229	30.2715	670.388	28	0.816	27.184	22.5647	6.568	23.29	6.568	1429	347	18	93.3911	839	60	822	60	6386	7917	10641	13851	15396	15168	15025	14754	11289	8623	7445	6030	0.5304	0.6148	0.7644	1.068	1.3404	1.6648	1.84	1.8168	1.5172	1.1864	0.838
		CSYAC-2	Ya'an, Sichuan	29°57′21.00″	103°01′12.00″	2155	3	15.6247	9.228	33.1228	659.749	28.568	0.708	27.86	22.5807	6.886	23.3107	6.886	1452	356	18	94.007	855	60	839	60	6454	8026	10796	13954	15417	15179	15095	14905	11391	8685	7553	6113	0.536	0.6188	0.7692	1.072	1.3432	1.668	1.8332	1.8116	1.518	1.192	0.8424
		CSHYC-1	Hongya, Meishan, Sichuan	29°51′53.00″	103°21′49.00″	2000	3	16.6605	7.155	26.4647	712.821	29.392	2.356	27.036	24.4373	7.36133	25.1307	7.36133	1586	407	18	97.9977	958	62	937	62	6204	7831	10577	13715	15236	15169	15176	15057	11370	8556	7354	5842	0.6216	0.7128	0.8824	1.2148	1.4988	1.8656	2.0512	2.0296	1.6936	1.338	0.9568
		CSHYC-2	Hongya, Meishan, Sichuan	29°35'20.83"	103°16'28.02"	1270	6	15.226	10.724	37.6439	641.05	28.68	0.192	28.488	22.484	6.63067	22.484	6.63067	1320	305	16	90.7104	753	53	753	53	6544	8049	10918	13971	15283	15015	14935	14841	11479	8593	7554	6113	0.5584	0.6276	0.7824	1.0824	1.3896	1.7016	1.9672	1.9152	1.5656	1.214	0.876
		CSDYC	Daying, Suining, Sichuan	30°22′29.00″	105°08′37.00″	1650	3	17.2173	6.844	24.9562	748.049	29.924	2.5	27.424	25.3467	7.54267	26.1173	7.54267	1033	225	11	88.3898	579	37	569	37	6030	7562	10432	13420	14931	15634	16664	16367	11838	8500	6777	5511	0.8048	0.89	1.1088	1.4992	1.9596	2.3884	2.8296	2.7092	2.2252	1.6952	1.228
		CNLSC	Longshan, Xiangxi, Hunan	29°12′16.00″	109°26′48.00″	1430	3	14.3232	7.79433	27.0374	759.18	28.128	-0.7	28.828	21.5767	4.65733	23.4153	4.65733	1459	241	27	59.8735	648	97	597	97	7203	8824	11224	13850	15077	16387	19063	19141	15288	10665	8276	6936	0.5672	0.6296	0.836	1.2372	1.6456	2.074	2.476	2.3544	1.8236	1.316	0.9264
		CXZPC	Zhenping, Ankang, Shaanxi	31°47′47.40″	109°24′37.76″	1674	24	9.22633	9.268	31.5024	717.788	23.448	-5.972	29.42	17.0907	0.02	17.85	0.02	1180	197	16	64.6028	515	58	501	58	7808	9526	11990	14714	16486	17958	18680	18651	13920	10632	8287	7127	0.4008	0.4508	0.6116	0.884	1.1772	1.5204	1.8556	1.7612	1.3844	0.9796	0.6624
		CGSYC	Suiyang, Zunyi, Guizhou	27°43′35.00″	106°54′28.00″	1655	2	15.5605	7.151	26.0074	736.321	28.364	0.868	27.496	22.5827	6.042	24.19	6.042	1067	183	17	66.7966	499	56	469	56	7062	8471	11536	14402	15077	15662	18083	18331	14492	9964	7987	6801	0.678	0.7352	0.9648	1.3656	1.7312	2.0988	2.346	2.2764	1.8596	1.4344	1.04
		CJMYC	Muyang, Suqian, Jiangsu	34°14'33.40"	118°41'45.96"	108	12	14.1327	10.6073	28.3346	979.144	32.476	-4.96	37.436	25.8967	1.63667	25.8967	1.63667	782	207	16	96.2193	483	54	483	54	10357	12681	15406	18108	20513	21347	20280	20326	16758	14261	10851	9523	0.4	0.45	0.63	0.9944	1.48	2.064	2.8408	2.7448	1.9172	1.2404	0.7504
		CYMSC	Mangshi, Yunnan	24°31′16.00″	98°31′47.00″	1512	20	17.1737	8.97467	42.5017	425.4	27.144	6.028	21.116	21.518	11.272	21.518	11.272	1486	318	14	88.2834	855	55	855	55	15015	17366	20297	20662	19290	15912	13926	14846	15796	14239	14730	13748	0.82	0.8768	0.978	1.2728	1.6804	2.0652	2.0844	2.0908	1.966	1.6736	1.2392
C. chinensis var. Brevisepala	Wild	BAHSW	Huangshan, Anhui	30°09′33.76″	118°07′42.05″	1264	23	10.7628	6.42433	23.2261	767.892	24.508	-3.152	27.66	18.092	2.94467	19.9587	1.022	1988	333	46	53.8928	835	182	800	206	9335	10462	12814	15170	17247	17663	20560	20093	16519	13533	10582	8955	0.4968	0.5676	0.7948	1.1584	1.6016	2.1	2.568	2.4712	1.9032	1.2604	0.8044
C. teeta	Wild	TYGSW	Gongshan, Nujiang, Yunnan	27°33′43.00″	98°42′54.00″	1578	7	6.1495	9.705	37.6279	605.616	19.04	-6.752	25.792	12.9907	-0.0886666	12.9907	-1.472	951	166	15	61.5419	434	62	434	82	11783	12978	15622	17665	17644	15672	14206	14684	14027	12785	12912	11627	0.3356	0.4088	0.5196	0.6756	0.88	1.2244	1.4024	1.3624	1.194	0.8104	0.49
		TYJPW	Jinping, Honghe, Yunnan	22°46′50.27″	103°13′34.03″	1376	8	17.4503	7.53	41.1835	405.42	25.988	7.704	18.284	21.758	11.8687	21.758	11.8687	1439	307	9	89.8365	847	57	847	57	11541	13850	16320	17927	18060	16531	15832	16298	16056	13516	12428	10700	1.0708	1.1164	1.3028	1.6284	1.9728	2.196	2.2628	2.21	2.0216	1.7512	1.4012
[truncated: 25 more columns]
