# Supplementary material for: Population genetic variation and geographic distribution of suitable areas of Coptis species in China
Source: Front Plant Sci. 2024 Mar 19;15:1341996. doi: 10.3389/fpls.2024.1341996 (PMC10985201; doi:10.3389/fpls.2024.1341996)
Supplement: Supplementary file 3 [file Table_2.xlsx]

## Sheet: Supplementary table 2
Supplementary table 2. The occurrence point datasets of 142 C. chinensis, 64 C. chinensis var. Brevisepala, and 30 C. teeta.
Species	Fid	Longitude	Latitude	Altitude	BIO1	BIO2	BIO3	BIO4	BIO5	BIO6	BIO7	BIO8	BIO9	BIO10	BIO11	BIO12	BIO13	BIO14	BIO15	BIO16	BIO17	BIO18	BIO19	SR1	SR2	SR3	SR4	SR5	SR6	SR7	SR8	SR9	SR10	SR11	SR12	WVP1	WVP2	WVP3	WVP4	WVP5	WVP6	WVP7	WVP8	WVP9	WVP10	WVP11	WVP12	P1	P2
C. chinensis	1	107.546	28.5097	1168	13.4123	6.06067	22.417	753.406	26.492	-0.544	27.036	20.6073	3.78333	22.4153	3.78333	1209	192	22	61.764	533	71	498	71	6898	8342	11334	14034	14820	15834	18448	18495	14506	9811	7746	6577	0.5944	0.6556	0.86	1.2372	1.584	1.928	2.1956	2.1356	1.7148	1.296	0.938	0.6784	22	23
C. chinensis	2	104.763	31.9969	1091	14.0347	8.53067	30.2979	708.613	27.436	-0.72	28.156	21.646	4.88333	22.4433	4.88333	888	206	5	94.0475	522	20	499	20	6705	8124	10712	13845	15875	16578	16669	16027	11562	8788	7207	6125	0.5644	0.6408	0.8236	1.1552	1.5264	1.9312	2.3668	2.2792	1.8244	1.3428	0.9264	0.6296	6	9
C. chinensis	3	104.802	31.7022	564	16.1987	7.74467	27.4946	745.294	29.252	1.084	28.168	24.166	6.54933	25.098	6.54933	927	228	5	101.321	582	20	545	20	6443	7873	10485	13604	15617	16430	16762	16193	11563	8671	7093	5881	0.6644	0.7496	0.948	1.322	1.7236	2.1896	2.6236	2.5368	2.0452	1.522	1.058	0.7408	6	9
C. chinensis	4	103.274	29.5891	1167	15.226	10.724	37.6439	641.05	28.68	0.192	28.488	22.484	6.63067	22.484	6.63067	1320	305	16	90.7104	753	53	753	53	6544	8049	10918	13971	15283	15015	14935	14841	11479	8593	7554	6113	0.5584	0.6276	0.7824	1.0824	1.3896	1.7016	1.9672	1.9152	1.5656	1.214	0.876	0.64	16	21
C. chinensis	5	103.364	29.8647	539	16.6605	7.155	26.4647	712.821	29.392	2.356	27.036	24.4373	7.36133	25.1307	7.36133	1586	407	18	97.9977	958	62	937	62	6204	7831	10577	13715	15236	15169	15176	15057	11370	8556	7354	5842	0.6216	0.7128	0.8824	1.2148	1.4988	1.8656	2.0512	2.0296	1.6936	1.338	0.9568	0.7124	18	26
C. chinensis	6	103.02	29.9558	769	15.6247	9.228	33.1228	659.749	28.568	0.708	27.86	22.5807	6.886	23.3107	6.886	1452	356	18	94.007	855	60	839	60	6454	8026	10796	13954	15417	15179	15095	14905	11391	8685	7553	6113	0.536	0.6188	0.7692	1.072	1.3432	1.668	1.8332	1.8116	1.518	1.192	0.8424	0.6176	18	24
C. chinensis	7	103.005	30.0711	958	15.3922	8.229	30.2715	670.388	28	0.816	27.184	22.5647	6.568	23.29	6.568	1429	347	18	93.3911	839	60	822	60	6386	7917	10641	13851	15396	15168	15025	14754	11289	8623	7445	6030	0.5304	0.6148	0.7644	1.068	1.3404	1.6648	1.84	1.8168	1.5172	1.1864	0.838	0.61	18	24
C. chinensis	8	105.144	30.3747	363	17.2173	6.844	24.9562	748.049	29.924	2.5	27.424	25.3467	7.54267	26.1173	7.54267	1033	225	11	88.3898	579	37	569	37	6030	7562	10432	13420	14931	15634	16664	16367	11838	8500	6777	5511	0.8048	0.89	1.1088	1.4992	1.9596	2.3884	2.8296	2.7092	2.2252	1.6952	1.228	0.89	12	14
C. chinensis	9	105.373	28.1631	617	16.4118	7.04567	26.8018	703.827	28.432	2.144	26.288	24.6967	7.23067	24.6967	7.23067	1050	174	18	69.041	489	57	489	57	7007	8532	11875	14693	15277	15455	17450	17557	13542	9412	7841	6620	0.7596	0.8216	1.0416	1.408	1.7956	2.1576	2.4804	2.3892	1.9588	1.5344	1.1452	0.8432	18	19
C. chinensis	10	103.59	31.4768	1692	12.719	11.4607	39.3405	642.472	26.612	-2.52	29.132	19.564	4.308	20.0993	4.308	819	163	4	84.6687	433	20	427	20	6920	8588	10957	13880	15734	16064	15997	15484	11789	9108	7996	6598	0.5232	0.5916	0.7556	1.0716	1.4584	1.8296	2.3848	2.25	1.7552	1.252	0.8876	0.5788	6	10
C. chinensis	11	105.373	28.1631	617	16.4118	7.04567	26.8018	703.827	28.432	2.144	26.288	24.6967	7.23067	24.6967	7.23067	1050	174	18	69.041	489	57	489	57	7007	8532	11875	14693	15277	15455	17450	17557	13542	9412	7841	6620	0.7596	0.8216	1.0416	1.408	1.7956	2.1576	2.4804	2.3892	1.9588	1.5344	1.1452	0.8432	18	19
C. chinensis	12	102.774	29.776	1014	15.8968	10.6817	37.5164	642.434	29.208	0.736	28.472	22.538	7.34933	23.1813	7.34933	1334	314	17	92.6536	777	57	769	57	6826	8452	11234	14299	15618	15263	15084	15065	11636	8929	7845	6321	0.5128	0.5916	0.7348	1.0228	1.2924	1.6068	1.7588	1.742	1.4676	1.1564	0.8092	0.5924	17	21
C. chinensis	13	107.727	31.3538	430	16.7577	7.198	24.9861	786.673	30.328	1.52	28.808	25.5753	6.78467	26.292	6.78467	1206	207	16	67.3255	542	56	517	56	7013	8792	11566	14472	15905	17329	18869	18844	13601	9830	7471	6297	0.6956	0.7528	0.9556	1.37	1.796	2.276	2.7024	2.5696	2.0616	1.5436	1.1064	0.7948	16	18
C. chinensis	14	107.103	32.0998	553	15.7348	8.099	26.9787	803.033	29.936	-0.084	30.02	24.5453	5.54067	25.484	5.54067	1034	202	10	76.0903	520	35	482	35	7488	9034	11664	14636	16366	17887	19097	18814	13056	9834	7582	6613	0.6404	0.6992	0.8976	1.286	1.716	2.182	2.672	2.5324	2.0184	1.4812	1.0312	0.724	10	13
C. chinensis	15	102.994	30.3378	1309	14.9108	11.8323	40.3448	638.904	28.688	-0.64	29.328	21.5147	6.32533	22.0147	6.32533	1173	250	15	86.5475	650	50	646	50	6446	7901	10661	13850	15443	15233	15077	14766	11311	8609	7421	6024	0.4992	0.5748	0.72	1.0164	1.3116	1.628	1.8876	1.8376	1.5072	1.15	0.8072	0.568	15	20
C. chinensis	16	104.98	28.4682	569	16.926	6.802	25.8631	713.861	29.052	2.752	26.3	25.3533	7.62	25.3533	7.62	1086	186	20	71.4634	532	64	532	64	6845	8346	11654	14536	15270	15406	16966	17235	13064	9163	7595	6433	0.8084	0.8764	1.0952	1.4688	1.8736	2.272	2.65	2.5576	2.0888	1.6256	1.2152	0.8968	20	23
C. chinensis	17	102.731	30.0241	964	16.0853	11.0267	38.287	646.707	29.644	0.844	28.8	22.7647	7.47267	23.3927	7.47267	1338	317	18	92.4658	780	59	769	59	6646	8294	11030	14160	15616	15294	15196	14967	11568	8908	7744	6239	0.5024	0.5864	0.7292	1.0212	1.2808	1.5972	1.7316	1.7216	1.4564	1.1456	0.796	0.5804	18	22
C. chinensis	18	104.12	31.3702	1006	15.6512	7.835	28.3343	715.541	28.54	0.888	27.652	23.324	6.33733	24.136	6.33733	945	223	6	95.9467	569	26	541	26	5887	7287	9823	13144	15218	15657	15535	15024	10943	8157	6795	5460	0.644	0.726	0.9172	1.2812	1.672	2.1276	2.6096	2.5156	1.988	1.468	1.0344	0.7176	8	12
C. chinensis	19	106.194	28.8175	575	16.7588	6.69967	24.9801	734.238	29.24	2.42	26.82	23.752	7.262	25.4653	7.262	1090	173	19	66.5808	494	61	489	61	6876	8337	11605	14332	14997	15736	18213	18246	13764	9340	7510	6391	0.7772	0.8432	1.0724	1.4748	1.896	2.2708	2.5908	2.4952	2.0532	1.6	1.186	0.8656	19	20
C. chinensis	20	103.202	30.5142	1550	13.8578	11.7143	39.7959	646.938	27.64	-1.796	29.436	21.1127	5.21133	21.1127	5.21133	1056	209	13	83.0204	563	43	563	43	6377	7761	10422	13685	15348	15263	14992	14609	11159	8479	7257	5954	0.5068	0.5768	0.7256	1.0272	1.3564	1.6756	2.0464	1.9624	1.5732	1.174	0.8332	0.5736	13	17
C. chinensis	21	106.645	32.4446	1188	12.7338	8.26433	28.8358	746.365	26.348	-2.312	28.66	20.8607	3.26333	21.692	3.26333	966	196	8	80.0048	505	28	468	28	7700	9120	11745	14623	16524	17956	18429	17985	12610	9792	7648	6789	0.5284	0.586	0.768	1.0964	1.4772	1.8852	2.3736	2.2428	1.762	1.2704	0.8628	0.5904	8	11
C. chinensis	22	105.577	32.2181	813	15.0343	8.17733	28.1744	759.418	28.788	-0.236	29.024	23.238	5.29	24.1533	5.29	921	221	4	95.2639	545	16	518	16	7256	8613	11319	14260	16237	17292	17807	17217	12175	9311	7460	6520	0.5884	0.666	0.8548	1.2068	1.5992	2.0216	2.4656	2.36	1.9012	1.4028	0.9576	0.6588	4	8
C. chinensis	23	102.688	30.3639	2029	11.0987	10.862	37.8414	649.588	25.2	-3.504	28.704	18.4467	2.25533	18.4467	2.25533	909	166	11	81.224	472	36	472	36	7099	8708	11319	14352	15749	15424	15125	14894	11679	9077	8047	6644	0.4072	0.4708	0.5968	0.8536	1.1528	1.4328	1.7016	1.6368	1.352	1.0108	0.6884	0.4652	11	13
C. chinensis	24	107.389	30.8887	357	17.348	6.97467	24.5241	775.533	30.708	2.268	28.44	26.0687	7.47467	26.7113	7.47467	1221	202	17	67.0412	542	57	524	57	6863	8580	11441	14308	15590	17016	19026	18840	13514	9613	7202	6211	0.7636	0.8244	1.036	1.464	1.9228	2.3876	2.8084	2.6748	2.1648	1.6428	1.204	0.8648	17	18
C. chinensis	25	108.185	32.1027	1835	8.44633	8.734	30.6284	723.87	22.204	-6.312	28.516	16.3913	-0.769333	17.1653	-0.769333	1110	186	15	66.2717	497	52	471	52	7526	9215	11804	14685	16376	17760	18435	18171	13333	10032	7751	6718	0.3988	0.4512	0.6044	0.872	1.1504	1.4964	1.8312	1.7468	1.3712	0.974	0.6532	0.4572	15	19
C. chinensis	26	103.406	29.5682	1043	15.3525	9.42567	33.9297	656.647	28.284	0.504	27.78	22.908	6.60133	22.908	6.60133	1377	324	17	91.3995	790	56	790	56	6384	7896	10743	13910	15221	14939	14918	14752	11406	8518	7350	5968	0.5852	0.658	0.82	1.128	1.4412	1.764	2.0364	1.9836	1.6224	1.26	0.9132	0.6708	17	22
C. chinensis	27	104.725	32.4984	2157	10.648	10.204	35.1862	687.075	24.52	-4.48	29	18.152	1.91733	18.9133	1.91733	788	158	5	83.5271	416	19	403	19	7206	8739	11316	14383	16392	17102	16984	16161	11818	9116	7605	6595	0.4244	0.4956	0.6572	0.9308	1.2376	1.5736	1.8988	1.8296	1.4836	1.084	0.7212	0.4756	6	8
C. chinensis	28	103.324	29.5442	1990	11.0405	9.93433	35.3183	659.722	24.696	-3.432	28.128	18.6173	2.158	18.6173	2.158	1044	196	14	82.0331	557	45	557	45	6801	8328	11182	14214	15365	15052	14901	14813	11704	8741	7656	6316	0.4952	0.5384	0.68	0.9512	1.2824	1.5796	1.9036	1.8292	1.4796	1.1224	0.8096	0.5652	14	16
C. chinensis	29	103.021	29.7689	1092	15.4995	10.657	37.4192	639.67	28.796	0.316	28.48	22.0913	6.974	22.8107	6.974	1375	327	17	92.6018	797	56	792	56	6598	8168	10935	14052	15423	15099	14936	14735	11421	8706	7632	6221	0.5312	0.6072	0.7536	1.0504	1.3328	1.6472	1.8436	1.812	1.508	1.18	0.8372	0.6112	17	22
C. chinensis	30	103.178	29.9934	641	16.3447	7.35533	27.2299	700.634	28.992	1.98	27.012	23.932	7.19067	24.6907	7.19067	1623	420	19	97.5864	980	67	954	67	6252	7800	10581	13733	15302	15128	15121	14915	11303	8565	7437	5893	0.5808	0.6724	0.8328	1.1544	1.4228	1.7736	1.9244	1.912	1.606	1.2708	0.9012	0.6692	20	28
C. chinensis	31	107.215	29.0398	1439	9.75	7.99667	29.9008	665.629	22.58	-4.164	26.744	16.092	1.16133	17.616	1.16133	1342	202	28	59.4437	572	88	553	88	6743	8295	11176	13959	14812	15635	17603	17615	13760	9480	7511	6365	0.4892	0.5472	0.73	1.028	1.304	1.5712	1.84	1.7888	1.4352	1.0692	0.7696	0.562	28	29
C. chinensis	32	108.806	28.3266	757	14.9353	7.06333	25.0083	763.992	28.548	0.304	28.244	22.2367	5.26667	24.116	5.26667	1286	213	26	59.8882	569	87	509	87	7141	8544	11185	13780	14792	16101	19289	19110	15522	10584	8237	6958	0.614	0.6816	0.9032	1.3384	1.7552	2.1984	2.53	2.442	1.9164	1.4056	0.992	0.7016	26	32
C. chinensis	33	108.597	28.8699	795	14.8837	6.95133	25.0408	754.512	28.24	0.48	27.76	21.964	5.294	23.9	5.294	1349	220	23	60.6875	596	82	543	82	7077	8579	11198	13843	14869	16174	18972	18991	14970	10307	8018	6746	0.6136	0.6784	0.8896	1.3072	1.708	2.1288	2.4632	2.3704	1.8688	1.3876	0.992	0.7044	23	29
C. chinensis	34	107.229	29.0969	908	14.4123	6.19333	22.7629	748.904	27.492	0.284	27.208	21.5553	4.78333	23.3573	4.78333	1178	183	19	62.8937	517	63	490	63	6941	8489	11473	14151	14912	16022	18841	18825	14418	9686	7633	6474	0.6676	0.7308	0.9364	1.3288	1.7196	2.0652	2.3616	2.2916	1.8496	1.416	1.0524	0.7588	19	20
C. chinensis	35	110.021	30.9608	524	15.7088	7.661	25.8016	803.292	29.788	0.096	29.692	25.414	5.53867	25.414	5.53867	1248	214	20	64.3263	549	69	549	69	7746	9584	12114	14783	16462	17891	19330	19765	15057	11270	8726	7361	0.5912	0.6448	0.8484	1.2524	1.6684	2.1156	2.5264	2.3848	1.882	1.3764	0.9708	0.6872	20	27
C. chinensis	36	107.872	29.7208	1059	14.4048	6.009	22.0562	761.233	27.304	0.06	27.244	21.5447	4.66733	23.5593	4.66733	1278	186	21	60.774	542	70	508	70	6929	8560	11405	14000	15029	16292	18764	18889	14350	9836	7680	6445	0.6212	0.6808	0.874	1.2504	1.6316	1.9932	2.3236	2.2352	1.7832	1.3456	0.9932	0.7124	21	22
C. chinensis	37	108.236	29.8447	1446	11.6002	7.39967	27.1687	709.074	24.664	-2.572	27.236	18.3113	2.51867	20.004	2.51867	1361	195	25	59.3775	572	81	539	81	6873	8559	11245	13916	15055	16264	18396	18546	14256	9865	7643	6434	0.536	0.5916	0.774	1.1092	1.442	1.7852	2.1128	2.0232	1.6068	1.188	0.86	0.6168	25	26
C. chinensis	38	108.252	29.8292	1242	11.2997	7.806	28.3113	705.436	24.64	-2.932	27.572	18.0127	2.262	19.668	2.262	1376	197	25	59.2654	577	82	547	82	6859	8525	11203	13898	15040	16251	18277	18367	14113	9863	7616	6428	0.5252	0.5828	0.7636	1.0944	1.4248	1.7636	2.088	2	1.586	1.1696	0.8448	0.6056	25	27
C. chinensis	39	108.664	31.9473	953	13.1583	9.376	30.4376	787.092	27.784	-3.02	30.804	21.7873	3.05533	22.576	3.05533	1099	185	14	66.0778	488	49	459	49	7618	9359	11904	14797	16445	18010	19254	19130	13878	10314	7990	6843	0.5036	0.5588	0.7308	1.072	1.42	1.834	2.2164	2.1048	1.664	1.2028	0.826	0.5876	14	18
C. chinensis	40	106.373	29.8217	556	16.9517	6.39	23.7194	739.478	29.572	2.632	26.94	25.7893	7.45333	25.7893	7.45333	1125	190	18	69.303	519	58	519	58	6690	8217	11392	14105	14989	16016	18291	18246	13309	9128	7129	6062	0.784	0.8552	1.0704	1.4724	1.9344	2.3036	2.674	2.5652	2.1104	1.6252	1.212	0.8752	18	19
C. chinensis	41	106.447	28.6002	1253	13.1375	5.67833	21.5972	734.714	26.028	-0.264	26.292	20.1833	3.69667	21.9287	3.69667	1093	177	17	66.1941	493	56	480	56	6864	8346	11480	14241	14908	15572	17961	17992	13846	9385	7629	6411	0.624	0.6816	0.8928	1.2416	1.5844	1.8876	2.1724	2.0908	1.7028	1.312	0.9576	0.7028	17	18
C. chinensis	42	109.781	31.3932	1090	12.5008	8.587	29.1718	757.124	26.584	-2.852	29.436	21.0753	2.87733	21.5107	2.87733	1230	206	19	63.49	527	66	525	66	7737	9513	12019	14687	16442	17896	19043	19288	14467	10871	8408	7171	0.4968	0.546	0.7284	1.0624	1.418	1.808	2.1812	2.0588	1.6292	1.1772	0.8184	0.576	19	25
C. chinensis	43	107.367	28.9525	848	14.8152	6.58833	23.6786	760.556	28.08	0.256	27.824	22.1367	5.104	23.978	5.104	1193	186	20	62.5601	526	66	495	66	6897	8315	11390	14109	14879	16018	18618	18648	14242	9664	7557	6463	0.6708	0.734	0.9428	1.3432	1.7364	2.0972	2.3836	2.3156	1.8672	1.4304	1.0588	0.7624	20	21
C. chinensis	44	109.691	31.6103	810	14.069	9.118	29.2131	804.748	29.092	-2.12	31.212	23.1053	3.87733	23.7673	3.87733	1163	202	15	65.8566	513	55	503	55	7981	9677	12162	14840	16617	18106	19080	19345	14386	10928	8526	7312	0.528	0.578	0.768	1.1288	1.5072	1.9244	2.326	2.1952	1.734	1.2576	0.8732	0.614	15	22
C. chinensis	45	108.926	31.8236	1429	10.4465	9.23767	31.2633	732.38	24.628	-4.92	29.548	18.462	1.008	19.1833	1.008	1153	191	15	64.9832	504	55	483	55	7733	9418	11906	14692	16380	17884	18904	18825	13914	10463	8139	6915	0.4416	0.494	0.6568	0.9548	1.2652	1.6324	1.9804	1.8796	1.4828	1.0628	0.7248	0.5136	15	21
C. chinensis	46	107.487	29.4568	824	13.9757	5.85333	22.0481	745.36	26.596	0.048	26.548	20.9887	4.47333	22.978	4.47333	1255	188	22	60.662	537	73	507	73	6842	8350	11353	14025	14909	16058	18657	18716	14243	9639	7523	6351	0.6116	0.6736	0.8656	1.2312	1.5952	1.926	2.2356	2.162	1.7332	1.3108	0.9712	0.6984	22	23
C. chinensis	47	107.194	29.0515	1256	12.4907	7.55533	27.6671	702.717	25.568	-1.74	27.308	19.178	3.40933	20.796	3.40933	1225	189	21	62.0698	533	69	510	69	6866	8411	11356	14061	14858	15834	18330	18394	14162	9557	7566	6416	0.6024	0.6628	0.8612	1.2164	1.5644	1.88	2.166	2.1016	1.692	1.2864	0.9452	0.6852	21	22
C. chinensis	48	107.253	28.9145	1313	12.6232	6.34033	23.7217	725.848	25.568	-1.16	26.728	19.5307	3.29533	21.2813	3.29533	1235	191	23	61.6281	539	73	514	73	6781	8253	11273	14042	14822	15797	18139	18168	13987	9552	7540	6413	0.5988	0.6596	0.86	1.2208	1.5648	1.8852	2.164	2.1016	1.6924	1.284	0.9404	0.6808	23	23
C. chinensis	49	107.373	29.1592	1411	11.9163	6.31333	23.7522	722.342	24.86	-1.72	26.58	18.7333	2.66333	20.568	2.66333	1272	192	24	60.3102	545	77	519	77	6809	8307	11296	13995	14839	15861	18306	18329	14069	9572	7522	6388	0.5668	0.6272	0.8192	1.1632	1.4916	1.7976	2.0856	2.0236	1.6228	1.2224	0.8956	0.6492	24	25
C. chinensis	50	107.244	28.8105	1289	12.3375	6.531	24.4241	721.6	25.196	-1.544	26.74	19.1653	3.04867	20.916	3.04867	1227	191	22	61.9044	537	72	512	72	6793	8279	11296	14057	14813	15743	18110	18120	13996	9560	7555	6442	0.5888	0.6492	0.8488	1.2052	1.5412	1.8552	2.1308	2.0696	1.6664	1.2636	0.9248	0.6708	22	23
C. chinensis	51	108.612	31.6503	1673	9.22883	9.09967	31.526	716.959	23.108	-5.756	28.864	17.1073	0.0779999	17.828	0.0779999	1207	195	18	63.8849	521	62	503	62	7392	9099	11666	14537	16122	17494	18532	18312	13642	10155	7815	6657	0.4332	0.4836	0.6436	0.9268	1.2184	1.5716	1.9036	1.8104	1.4304	1.0268	0.7048	0.5008	18	22
C. chinensis	52	108.413	30.0108	1303	12.0342	8.22567	29.0865	713.801	25.656	-2.624	28.28	18.8207	2.87933	20.4867	2.87933	1361	193	24	59.6284	570	79	538	79	6933	8630	11284	13957	15149	16414	18619	18738	14261	9966	7735	6500	0.5512	0.6072	0.7916	1.1372	1.4844	1.8464	2.1876	2.0884	1.656	1.226	0.8872	0.636	24	26
C. chinensis	53	106.408	28.6411	1162	13.773	5.538	21.0251	744.379	26.592	0.252	26.34	20.9053	4.208	22.6847	4.208	1091	175	17	66.1972	492	56	480	56	6878	8356	11481	14249	14914	15594	17923	18029	13829	9376	7559	6404	0.6436	0.7004	0.9164	1.2708	1.6256	1.9348	2.2264	2.1416	1.746	1.3476	0.9868	0.722	17	18
C. chinensis	54	108.771	29.5336	686	15.7185	7.08567	24.6064	786.22	29.328	0.532	28.796	23.166	5.71533	25.1547	5.71533	1396	220	23	60.8626	614	81	568	81	7026	8709	11257	13936	15100	16502	18948	19115	14869	10233	7775	6622	0.6352	0.6956	0.9024	1.3224	1.7364	2.1672	2.5372	2.424	1.9108	1.4236	1.028	0.7316	23	28
C. chinensis	55	108.432	29.5913	620	16.0717	6.72067	24.1265	765.997	29.288	1.432	27.856	23.2733	6.30133	25.2713	6.30133	1343	207	21	61.2037	585	74	542	74	6965	8604	11303	13978	15104	16499	18915	19098	14651	10069	7677	6563	0.668	0.7296	0.936	1.3612	1.7848	2.21	2.5684	2.4632	1.9532	1.4704	1.0768	0.7676	21	25
C. chinensis	56	110.075	31.2816	1406	11.1835	9.06367	30.5421	738.821	25.684	-3.992	29.676	20.0427	1.81267	20.0427	1.81267	1280	211	21	62.5381	548	73	548	73	7692	9425	11963	14644	16390	17743	18802	19125	14531	10984	8443	7205	0.4484	0.4992	0.6744	0.9788	1.3092	1.6712	2.0176	1.904	1.5068	1.0756	0.7436	0.5188	21	29
C. chinensis	57	109.137	31.7261	1785	8.38417	9.18367	31.4811	723.211	22.456	-6.716	29.172	16.328	-0.884	17.0833	-0.884	1201	197	17	64.2327	520	60	507	60	7703	9400	11915	14635	16336	17731	18556	18522	13841	10461	8160	6971	0.3972	0.4476	0.604	0.8712	1.1536	1.492	1.8156	1.7236	1.3588	0.9644	0.654	0.4588	17	23
C. chinensis	58	109.823	30.0633	1759	9.29467	9.11933	31.868	696.803	23.316	-5.3	28.616	15.974	0.389333	17.606	0.389333	1497	219	30	58.4117	636	100	617	100	7295	9016	11413	14046	15488	16732	18442	18732	14728	10717	8328	7008	0.4296	0.4868	0.6604	0.9548	1.2716	1.6076	1.95	1.8452	1.45	1.022	0.708	0.4968	30	39
C. chinensis	59	109.572	30.5889	968	13.6717	8.25333	27.9395	769.56	27.72	-1.82	29.54	21.078	3.884	22.9	3.884	1414	229	25	62.0555	610	84	602	84	7249	9121	11573	14255	15803	17253	18757	19086	14594	10666	8165	6891	0.546	0.5984	0.7876	1.148	1.5232	1.9256	2.3032	2.1748	1.7208	1.2556	0.8896	0.6324	25	31
C. chinensis	60	109.236	30.4416	1672	10.1267	9.06333	31.8503	696.46	23.908	-4.548	28.456	16.7953	1.22133	18.386	1.22133	1429	213	27	59.651	601	88	586	88	7097	8883	11417	14103	15523	16836	18490	18636	14374	10312	7985	6730	0.4568	0.5108	0.68	0.98	1.2896	1.6312	1.964	1.862	1.474	1.0596	0.7436	0.5284	27	32
C. chinensis	61	111.106	31.5729	1212	12.049	9.828	31.0777	782.07	27.348	-4.276	31.624	21.4	2.02467	21.4	2.02467	1172	202	18	63.8072	515	65	515	65	8182	9899	12444	15049	17010	18283	18867	19030	14604	11440	9063	7782	0.4428	0.496	0.6836	1.0128	1.3744	1.7676	2.1376	2.03	1.5692	1.1028	0.7472	0.5068	19	28
C. chinensis	62	109.427	30.2322	475	16.2075	7.47433	25.378	799.904	30.148	0.696	29.452	23.824	6.09467	25.8613	6.09467	1462	236	25	62.5204	650	90	626	90	7133	9078	11466	14097	15579	17109	19242	19656	15063	10704	8049	6600	0.6376	0.6944	0.9016	1.3272	1.7552	2.2128	2.622	2.4852	1.956	1.4452	1.0336	0.7376	25	32
C. chinensis	63	108.993	29.7633	880	14.3335	7.17833	25.1483	771.57	28.032	-0.512	28.544	21.7307	4.56267	23.6527	4.56267	1430	220	24	60.5614	623	85	584	85	7049	8773	11270	13936	15198	16601	18986	19179	14795	10348	7919	6684	0.5928	0.6512	0.8492	1.2408	1.6356	2.048	2.4256	2.3068	1.8156	1.3388	0.9612	0.686	24	31
C. chinensis	64	110.22	29.9842	1389	11.3505	9.157	31.2227	724.945	25.348	-3.98	29.328	18.2687	2.09	19.992	2.09	1480	222	30	58.463	636	101	619	101	7474	9205	11576	14181	15665	16891	18734	19125	15069	11067	8626	7266	0.4676	0.5276	0.712	1.0388	1.3952	1.764	2.1312	2.018	1.5752	1.1132	0.7732	0.5404	30	40
C. chinensis	65	109.529	29.9836	632	15.3522	7.701	25.8492	798.846	29.508	-0.284	29.792	22.9993	5.24533	25.0033	5.24533	1462	228	28	60.7341	647	95	617	95	7071	9031	11460	14057	15484	16974	19228	19561	15164	10742	8119	6716	0.6068	0.6656	0.8716	1.2828	1.7008	2.144	2.5492	2.4168	1.892	1.3892	0.988	0.7044	28	34
C. chinensis	66	109.78	31.87	1070	10.5055	9.37167	31.2514	739.786	24.944	-5.044	29.988	18.5087	0.96	19.3333	0.96	1150	196	16	65.0115	507	57	492	57	7967	9727	12159	14857	16692	18223	18939	18944	14116	10867	8547	7365	0.4352	0.484	0.6552	0.9552	1.2836	1.65	2.016	1.9072	1.498	1.0652	0.724	0.5048	16	23
C. chinensis	67	110.299	30.848	1037	12.8658	8.69567	28.8931	767.686	27.452	-2.644	30.096	22.078	3.08	22.078	3.08	1310	219	23	62.5107	572	78	572	78	7741	9525	12088	14712	16388	17719	18903	19382	14963	11261	8766	7444	0.5064	0.5616	0.7508	1.0972	1.4692	1.8644	2.236	2.1092	1.6632	1.1968	0.8372	0.5864	23	31
C. chinensis	68	108.613	30.3885	1371	12.0202	8.08967	28.6056	724.936	25.6	-2.68	28.28	18.9567	2.77267	20.6133	2.77267	1365	199	23	60.3458	572	78	548	78	7026	8749	11355	14051	15353	16634	18646	18727	14291	10070	7813	6528	0.5264	0.5812	0.76	1.0908	1.4276	1.792	2.1364	2.0316	1.6116	1.1856	0.8484	0.6084	23	27
C. chinensis	69	110.132	31.6708	1075	12.7298	9.613	30.7007	778.915	27.904	-3.408	31.312	21.4787	2.784	22.0447	2.784	1154	198	16	64.7514	506	58	499	58	8096	9828	12261	14927	16794	18237	19140	19317	14523	11105	8664	7531	0.4784	0.526	0.7112	1.0444	1.4064	1.798	2.1836	2.0612	1.6208	1.1612	0.7988	0.5532	16	24
C. chinensis	70	109.751	30.024	1767	9.24117	9.08567	31.7592	696.931	23.268	-5.34	28.608	15.9407	0.341333	17.5707	0.341333	1501	220	30	58.2801	637	101	618	101	7265	8976	11371	14027	15456	16695	18435	18710	14694	10685	8318	6980	0.4296	0.4876	0.6604	0.9544	1.2724	1.608	1.9516	1.8472	1.4508	1.0228	0.7084	0.498	30	39
C. chinensis	71	110.58	31.2122	1114	12.4588	8.623	28.6936	768.724	27.124	-2.928	30.052	21.688	2.68933	21.688	2.68933	1237	210	20	63.0543	541	71	541	71	7968	9667	12281	14895	16701	17988	18962	19388	14812	11338	8759	7505	0.4808	0.5332	0.7208	1.0576	1.422	1.812	2.1808	2.0592	1.6196	1.1572	0.8004	0.5564	20	29
C. chinensis	72	110.892	31.5929	1143	11.3593	9.48267	30.8039	762.087	26.26	-4.524	30.784	20.456	1.55133	20.456	1.55133	1155	199	17	64.0227	505	62	505	62	8211	9933	12444	15050	17004	18335	19051	19293	14670	11367	8948	7775	0.4568	0.508	0.6976	1.0316	1.396	1.792	2.1688	2.054	1.5968	1.1292	0.7696	0.524	17	27
C. chinensis	73	110.626	30.0785	1161	13.2373	8.06667	27.2339	770.164	27.448	-2.172	29.62	20.6613	3.514	22.538	3.514	1395	211	27	58.5271	599	95	592	95	7826	9438	11959	14472	16038	17339	19047	19615	15448	11508	9006	7603	0.502	0.5652	0.7596	1.1196	1.5068	1.9108	2.29	2.1744	1.6872	1.1956	0.8324	0.5812	27	40
C. chinensis	74	108.775	30.2157	1300	12.3697	8.50867	29.3686	739.179	26.256	-2.716	28.972	19.514	2.95333	21.188	2.95333	1401	203	25	59.621	590	84	562	84	6959	8725	11277	14009	15320	16632	18676	18905	14388	10124	7750	6538	0.5336	0.5876	0.7696	1.1108	1.4556	1.8248	2.1764	2.068	1.6384	1.2028	0.8612	0.6168	25	29
C. chinensis	75	110.238	31.624	1512	10.8385	9.37833	30.8173	751.845	25.572	-4.86	30.432	19.18	1.202	19.826	1.202	1184	202	17	64.4847	516	60	511	60	8085	9866	12263	14862	16712	18187	18966	19253	14543	11126	8727	7546	0.4448	0.494	0.6708	0.9796	1.3176	1.6876	2.0484	1.9356	1.5236	1.084	0.742	0.514	17	25
C. chinensis	76	109.801	31.5927	1506	9.90983	9.477	31.7509	727.946	24.412	-5.436	29.848	17.9247	0.582	18.6287	0.582	1215	204	17	64.1221	526	62	519	62	7886	9652	12057	14731	16505	17964	18766	18927	14233	10869	8465	7274	0.4264	0.4752	0.6436	0.9344	1.2492	1.6044	1.9492	1.844	1.4552	1.0352	0.7064	0.4936	17	25
C. chinensis	77	110.258	30.7337	1424	11.0662	9.29233	31.3761	725.327	25.444	-4.172	29.616	19.7367	1.79	19.7367	1.79	1380	220	26	60.7299	591	87	591	87	7579	9362	11886	14504	16144	17419	18687	19047	14821	11064	8605	7257	0.4552	0.5092	0.6868	0.9976	1.3352	1.6948	2.0424	1.928	1.5232	1.0828	0.7516	0.5252	26	34
C. chinensis	78	110.365	31.3049	1072	12.4415	8.575	28.8487	761.4	26.804	-2.92	29.724	21.546	2.74933	21.546	2.74933	1228	210	20	63.6203	536	69	536	69	7896	9598	12224	14872	16660	17997	18934	19354	14656	11206	8696	7466	0.4904	0.5416	0.7288	1.0692	1.4368	1.8292	2.2044	2.0792	1.6388	1.1752	0.8156	0.5676	20	28
C. chinensis	79	110.641	31.3516	699	14.2708	8.445	27.2138	813.385	29.204	-1.828	31.032	24.1033	3.936	24.1033	3.936	1148	203	17	65.1169	510	61	510	61	8234	9888	12508	15133	16975	18307	19220	19758	14901	11512	8990	7790	0.5372	0.5908	0.7936	1.1752	1.5812	2.014	2.4208	2.2864	1.788	1.2904	0.8956	0.6204	17	26
C. chinensis	80	110.724	31.7226	1196	11.8748	9.58433	30.5935	775.263	27.092	-4.236	31.328	20.4667	1.93933	21.1627	1.93933	1140	196	17	64.6078	502	59	498	59	8172	9974	12437	15036	17001	18361	19089	19204	14587	11356	8952	7711	0.4496	0.5	0.6848	1.0108	1.3688	1.7568	2.1352	2.0192	1.574	1.114	0.758	0.5176	17	25
C. chinensis	81	110.82	31.7375	697	14.0398	9.90633	30.0265	825.645	29.98	-3.012	32.992	23.2413	3.494	23.9653	3.494	1078	191	15	65.8476	483	53	476	53	8339	10068	12576	15171	17195	18550	19317	19535	14699	11467	9056	7863	0.5212	0.5708	0.7768	1.1572	1.566	2.002	2.426	2.2932	1.7824	1.278	0.8768	0.6	15	23
C. chinensis	82	109.097	30.1231	1062	13.8298	8.15767	27.6944	767.969	27.86	-1.596	29.456	21.2513	4.098	23.0733	4.098	1446	217	25	60.83	626	86	597	86	7069	8879	11349	13995	15350	16744	18867	19100	14669	10388	7896	6694	0.5744	0.6288	0.822	1.1964	1.578	1.9824	2.36	2.2392	1.7656	1.2988	0.9284	0.6644	25	31
C. chinensis	83	110.381	31.4347	1628	9.17983	9.50433	31.898	725.701	23.672	-6.124	29.796	17.912	-0.13	17.912	-0.13	1249	209	19	63.5377	541	67	541	67	8046	9792	12207	14774	16583	17922	18692	18975	14538	11126	8728	7551	0.4064	0.458	0.628	0.9132	1.2264	1.5736	1.9092	1.8056	1.4192	1.0004	0.68	0.4696	19	28
C. chinensis	84	114.666	29.4104	937	12.8648	7.09633	24.7225	768.254	27.204	-1.5	28.704	16.916	4.944	22.0627	3.074	1706	284	43	53.8134	741	171	626	189	8415	9375	11577	14082	15985	16710	20633	19326	16166	12587	9842	8287	0.466	0.5504	0.7684	1.138	1.5492	1.9944	2.3216	2.272	1.7444	1.1724	0.7492	0.4972	54	92
C. chinensis	85	109.41	31.7965	1674	9.22633	9.268	31.5024	717.788	23.448	-5.972	29.42	17.0907	0.02	17.85	0.02	1180	197	16	64.6028	515	58	501	58	7808	9526	11990	14714	16486	17958	18680	18651	13920	10632	8287	7127	0.4008	0.4508	0.6116	0.884	1.1772	1.5204	1.8556	1.7612	1.3844	0.9796	0.6624	0.4636	16	23
C. chinensis	86	109.544	32.083	951	12.2808	9.385	30.7181	764.239	26.972	-3.58	30.552	20.5733	2.42733	21.3827	2.42733	1083	187	13	66.0981	484	49	461	49	8086	9805	12227	14960	16822	18442	19176	19107	14072	10822	8506	7391	0.458	0.508	0.6808	1.004	1.35	1.7372	2.1312	2.0192	1.5796	1.1256	0.7636	0.5308	13	20
C. chinensis	87	107.768	33.9537	3162	-0.1915	8.73167	28.4567	811.679	14.408	-16.276	30.684	8.86467	-10.466	9.582	-10.466	857	150	8	73.7819	419	30	398	30	8666	10434	12916	15645	17834	18971	18386	17261	13479	10803	8628	7810	0.198	0.2408	0.3644	0.5236	0.712	0.9728	1.2472	1.2212	0.9188	0.6032	0.3432	0.2176	8	13
C. chinensis	88	109.363	32.0222	2432	4.76367	8.948	30.581	740.294	18.796	-10.464	29.26	12.9193	-4.78133	13.5973	-4.78133	1179	192	16	64.8321	513	57	505	57	7953	9650	12124	14735	16533	17861	18466	18156	13890	10614	8309	7255	0.306	0.3564	0.496	0.7112	0.9388	1.2316	1.5196	1.452	1.1304	0.7792	0.508	0.3512	16	23
C. chinensis	89	109.478	32.1216	1060	11.76	9.46867	31.151	754.402	26.384	-4.012	30.396	19.916	2.03267	20.7573	2.03267	1086	187	13	66.1812	486	49	463	49	8068	9749	12188	14946	16801	18376	19105	18888	13970	10760	8460	7354	0.4436	0.4936	0.6648	0.9788	1.3156	1.696	2.0836	1.9748	1.544	1.0972	0.7404	0.5152	13	20
C. chinensis	90	109.583	31.8624	1656	10.5132	9.539	31.8476	729.6	24.972	-4.98	29.952	18.468	1.114	19.2533	1.114	1155	195	15	65.0933	507	55	492	55	7923	9693	12090	14806	16605	18120	18918	18865	14041	10756	8432	7270	0.426	0.4752	0.6416	0.9352	1.2496	1.6096	1.9648	1.862	1.4632	1.0396	0.7064	0.4936	15	22
C. chinensis	91	109.413	32.239	813	13.5433	9.82067	30.9683	797.443	28.748	-2.964	31.712	22.2493	3.34667	23.0947	3.34667	1031	179	11	67.1234	467	43	439	43	8196	9856	12317	15044	16937	18592	19384	19050	13967	10764	8468	7422	0.4836	0.5356	0.716	1.0628	1.434	1.8444	2.2732	2.1544	1.6832	1.1988	0.8124	0.564	11	18
C. chinensis	92	109.02	32.2126	884	13.5278	9.581	30.6572	794.28	28.4	-2.852	31.252	22.1807	3.35333	23.038	3.35333	1038	180	12	66.8538	468	45	438	45	8026	9693	12175	14988	16813	18434	19276	19149	13901	10574	8256	7245	0.4784	0.5324	0.7052	1.046	1.4024	1.8116	2.2172	2.106	1.6524	1.18	0.796	0.5572	12	18
C. chinensis	93	109.004	31.9797	2210	6.41617	8.83433	30.6705	724.777	20.4	-8.404	28.804	14.4427	-2.82467	15.1487	-2.82467	1164	190	15	65.0578	507	56	495	56	7872	9508	12004	14703	16438	17773	18498	18259	13772	10500	8199	7082	0.3384	0.3896	0.5324	0.7656	1.0092	1.318	1.6192	1.5448	1.2088	0.8432	0.5584	0.388	15	22
C. chinensis	94	108.262	32.6909	557	14.8443	8.91867	28.4215	829.72	29.928	-1.452	31.38	24.0787	4.39933	24.9527	4.39933	928	164	9	69.4636	437	35	393	35	8085	9687	12257	15179	17101	18838	19599	19142	13547	10399	7941	7197	0.4972	0.5628	0.7336	1.1	1.4816	1.9172	2.352	2.244	1.7688	1.2544	0.8352	0.58	9	14
C. chinensis	95	108.763	32.2302	1313	11.052	9.18	31.1355	737.39	25.152	-4.332	29.484	18.9793	1.51933	19.8753	1.51933	1062	181	13	66.5813	478	47	447	47	7876	9561	12079	14901	16666	18261	18976	18745	13713	10434	8113	7074	0.428	0.482	0.6424	0.9432	1.2572	1.6324	1.9948	1.9016	1.4884	1.058	0.7104	0.4976	13	18
C. chinensis	96	108.825	33.8531	2073	5.3625	9.45433	29.9036	807.826	20.356	-11.26	31.616	14.0793	-5.148	14.9653	-5.148	792	142	6	72.7915	388	25	355	25	9093	10788	13249	15789	18051	19699	19309	18375	13872	11123	8845	8262	0.24	0.292	0.4256	0.638	0.8836	1.1876	1.5076	1.482	1.102	0.7292	0.4292	0.2752	6	12
C. chinensis	97	109.447	29.2044	722	14.3232	7.79433	27.0374	759.18	28.128	-0.7	28.828	21.5767	4.65733	23.4153	4.65733	1459	241	27	59.8735	648	97	597	97	7203	8824	11224	13850	15077	16387	19063	19141	15288	10665	8276	6936	0.5672	0.6296	0.836	1.2372	1.6456	2.074	2.476	2.3544	1.8236	1.316	0.9264	0.6528	27	37
C. chinensis	98	109.448	27.3242	632	15.65	7.60333	26.1355	776.722	29.724	0.632	29.092	19.7373	5.73733	24.8633	5.73733	1260	207	32	56.4735	562	123	463	123	7407	8470	10914	13576	14615	16000	19739	19296	16378	11276	8817	7429	0.634	0.7188	0.9552	1.4212	1.8656	2.3424	2.622	2.5548	2.0016	1.4508	1.0084	0.7116	42	49
C. chinensis	99	109.712	29.5782	923	14.6687	8.29333	27.9878	769.712	28.732	-0.9	29.632	22.0187	4.896	23.916	4.896	1460	239	26	61.1194	655	92	615	92	7330	9066	11417	14000	15352	16748	19130	19393	15315	10908	8493	7095	0.5804	0.6424	0.8496	1.2556	1.6752	2.114	2.5284	2.3988	1.858	1.3456	0.9484	0.6704	26	36
C. chinensis	100	111.049	26.3971	591	15.8723	7.25133	25.6848	755.132	29.548	1.316	28.232	19.8967	8.10333	24.7453	6.214	1492	244	47	51.5515	665	188	473	193	8028	8639	10559	13297	14728	15986	20378	19806	16854	12403	9737	8418	0.6964	0.8	1.06	1.5536	2.0288	2.4832	2.686	2.6432	2.118	1.5288	1.0484	0.746	61	85
C. chinensis	101	112.869	25.3908	762	16.1992	7.65233	28.1584	710.73	29.332	2.156	27.176	20.1873	8.648	24.202	6.91533	1551	250	44	56.6978	708	143	529	179	9072	9232	10635	12830	14870	16031	20731	19683	16856	13642	10851	9335	0.7344	0.8592	1.164	1.6496	2.128	2.4872	2.6188	2.6112	2.1948	1.5792	1.068	0.762	44	89
C. chinensis	102	112.887	24.9677	967	14.9825	7.61633	28.955	667.928	27.704	1.4	26.304	18.7167	7.98	22.6807	6.24333	1627	275	45	60.6483	761	136	573	189	9186	9331	10535	12659	14821	15889	20258	19224	16782	13846	11138	9564	0.708	0.8364	1.1436	1.6084	2.0688	2.3872	2.5164	2.5	2.1128	1.516	1.0188	0.7276	46	98
C. chinensis	103	110.071	28.6497	756	14.9002	6.79633	24.1828	767.626	28.548	0.444	28.104	22.182	5.17867	24.0853	5.17867	1460	249	34	58.6435	649	117	571	117	7471	8820	11218	13741	14991	16311	19468	19408	15948	11167	8698	7316	0.5732	0.6452	0.8676	1.2948	1.7428	2.2116	2.6296	2.512	1.9132	1.3568	0.9408	0.6536	34	49
C. chinensis	104	112.896	25.0015	945	15.2725	7.45367	28.2936	674.236	28.028	1.684	26.344	19.1013	8.12533	22.9973	6.42267	1619	272	46	59.914	754	139	567	190	9153	9285	10578	12683	14826	15913	20284	19221	16823	13813	11085	9519	0.7096	0.8388	1.146	1.6128	2.0744	2.3976	2.5264	2.5096	2.1216	1.522	1.0236	0.7312	47	97
C. chinensis	105	114.044	26.4917	1317	12.4345	7.33967	27.6676	678.923	25.428	-1.1	26.528	16.164	5.41867	20.3633	3.61133	1824	277	49	50.3742	772	185	597	226	9110	9644	11067	13299	15008	15999	21300	19890	16808	13565	10748	9344	0.5588	0.6708	0.9332	1.3544	1.784	2.146	2.3412	2.3268	1.888	1.3072	0.8544	0.5804	64	113
C. chinensis	106	110.143	29.4491	358	16.5708	7.757	25.8463	810.759	30.84	0.828	30.012	24.222	6.312	26.2513	6.312	1392	239	27	61.0563	633	95	588	95	7500	9139	11587	14201	15599	17004	19740	20000	15896	11293	8726	7362	0.628	0.6948	0.916	1.3708	1.8292	2.3216	2.7536	2.6268	2.0128	1.4588	1.0224	0.722	27	38
C. chinensis	107	113.694	25.9608	1271	13.0553	7.37733	27.8937	678.14	25.992	-0.456	26.448	16.746	5.98067	20.9453	4.27467	1782	277	50	52.1852	769	175	595	220	9116	9363	10818	13057	14892	15873	20886	19677	16765	13624	10793	9307	0.5928	0.7104	0.9848	1.4192	1.8544	2.2004	2.3752	2.3632	1.9376	1.3552	0.8908	0.6148	59	111
C. chinensis	108	109.668	28.4617	669	15.5905	7.37633	26.017	760.782	29.304	0.952	28.352	22.808	5.92333	24.6467	5.92333	1403	241	32	59.2697	627	109	551	109	7338	8718	11171	13688	14884	16221	19463	19297	15924	10986	8547	7168	0.6016	0.6732	0.8992	1.3408	1.798	2.274	2.6924	2.574	1.9728	1.4068	0.9832	0.6848	32	44
C. chinensis	109	111.922	26.1077	1190	13.1457	7.20467	26.6366	706.284	26.32	-0.728	27.048	16.8973	5.99133	21.448	4.04933	1674	266	50	50.2991	727	190	535	212	8372	8863	10526	13013	14695	15803	20307	19470	16607	12823	10138	8751	0.618	0.7204	0.9792	1.4256	1.8924	2.2716	2.4984	2.4676	1.9804	1.3896	0.9292	0.6484	62	100
C. chinensis	110	110.094	26.408	947	14.4195	7.265	26.2274	734.003	27.86	0.16	27.7	18.374	6.84467	23.1107	5.002	1497	249	42	54.9447	673	169	528	169	7807	8568	10643	13506	14725	16047	19632	19329	16839	12055	9578	8284	0.6132	0.7048	0.9432	1.3968	1.8304	2.2516	2.4824	2.4304	1.9192	1.3788	0.9452	0.6676	55	72
C. chinensis	111	112.026	25.2883	655	14.0768	7.149	27.1289	682.045	26.816	0.464	26.352	17.8193	7.002	22.0333	5.226	1694	284	48	56.0717	764	165	583	201	8695	8952	10445	12874	14782	15856	19787	18916	16587	13275	10585	9234	0.6564	0.7756	1.0544	1.5044	1.9584	2.2908	2.4376	2.4208	2.0112	1.4292	0.96	0.684	55	98
C. chinensis	112	111.091	26.6004	1245	12.8448	7.13633	26.2752	712.565	26.18	-0.98	27.16	16.5907	5.612	21.2927	3.75333	1626	259	48	50.6892	709	190	538	196	7945	8744	10594	13224	14628	15761	19827	19286	16488	12206	9636	8257	0.5728	0.6656	0.9036	1.3344	1.7824	2.1904	2.4584	2.4048	1.8824	1.3172	0.886	0.614	61	87
C. chinensis	113	109.824	29.661	1253	13.35	7.69867	27.0318	750.057	26.888	-1.592	28.48	20.4887	3.82333	22.3593	3.82333	1494	236	29	59.4812	657	100	624	100	7288	9007	11361	13984	15354	16675	18774	19042	15113	10828	8413	7036	0.5264	0.5868	0.7832	1.1512	1.54	1.9436	2.3388	2.2152	1.7212	1.2332	0.8636	0.608	29	39
C. chinensis	114	106.908	27.7264	910	15.5605	7.151	26.0074	736.321	28.364	0.868	27.496	22.5827	6.042	24.19	6.042	1067	183	17	66.7966	499	56	469	56	7062	8471	11536	14402	15077	15662	18083	18331	14492	9964	7987	6801	0.678	0.7352	0.9648	1.3656	1.7312	2.0988	2.346	2.2764	1.8596	1.4344	1.04	0.76	17	18
C. chinensis	115	105.989	28.375	971	16.392	6.566	24.544	733.123	28.952	2.2	26.752	23.3433	6.84267	25.0333	6.84267	1065	174	18	66.4496	487	59	474	59	6936	8413	11696	14490	15112	15622	18101	18170	13875	9454	7717	6512	0.7604	0.8212	1.0536	1.4444	1.8428	2.2092	2.5144	2.4176	1.9912	1.556	1.1504	0.844	18	19
C. chinensis	116	106.712	28.1071	996	15.2422	7.319	26.5643	731.8	28.032	0.48	27.552	22.2327	5.75733	23.8773	5.75733	1050	174	16	67.0417	485	52	463	52	6957	8422	11578	14353	14988	15688	18061	18321	14269	9651	7818	6625	0.6628	0.72	0.944	1.3252	1.684	2.0268	2.286	2.2136	1.8068	1.3956	1.016	0.7432	16	16
C. chinensis	117	108.614	27.9401	1025	13.3857	7.24733	26.1184	730.45	26.712	-1.036	27.748	20.3753	4.05467	22.12	4.05467	1244	202	27	59.5324	546	87	488	87	7176	8550	11149	13801	14741	15926	19100	19028	15591	10595	8274	7044	0.5776	0.6444	0.8612	1.274	1.6612	2.07	2.3668	2.2932	1.8044	1.3212	0.9288	0.6576	27	32
C. chinensis	118	107.378	26.8425	1289	13.377	7.12933	26.2649	719.23	26.48	-0.664	27.144	20.3173	4.17667	21.95	4.17667	1166	204	23	64.9515	545	74	500	74	7265	8641	11532	14418	15180	15691	18126	18340	15204	10555	8577	7236	0.6108	0.6696	0.8968	1.2836	1.6436	1.994	2.242	2.1676	1.748	1.3176	0.9412	0.6816	23	27
C. chinensis	119	107.082	26.6921	1233	14.014	7.04	26.2961	703.486	26.748	-0.024	26.772	20.866	4.99933	22.402	4.99933	1133	206	19	67.8564	545	65	503	65	7397	8807	11805	14655	15362	15695	17985	18344	15150	10595	8677	7335	0.6464	0.7	0.9352	1.3196	1.6916	2.0332	2.2828	2.2008	1.7904	1.3652	0.9832	0.7176	19	24
C. chinensis	120	107.156	28.3213	903	14.6722	6.03567	22.2587	758.713	27.78	0.664	27.116	21.924	5.024	23.8267	5.024	1104	180	18	64.5731	501	59	471	59	6968	8391	11475	14218	14922	15825	18376	18642	14419	9788	7786	6616	0.6624	0.7232	0.9432	1.3412	1.712	2.0744	2.334	2.268	1.8416	1.4152	1.0308	0.7484	18	18
C. chinensis	121	106.874	27.0651	1329	13.0578	6.64633	25.2329	705.591	25.728	-0.612	26.34	19.8507	4.01267	21.48	4.01267	1111	200	18	68.045	529	60	495	60	7274	8709	11754	14597	15240	15549	17872	18176	14837	10226	8445	7111	0.6028	0.6552	0.8788	1.234	1.5752	1.8872	2.128	2.0568	1.6716	1.2764	0.9192	0.672	18	21
C. chinensis	122	106.481	27.8677	1210	13.9588	6.005	22.983	719.746	26.464	0.336	26.128	20.8073	4.64267	22.4747	4.64267	1051	181	15	68.3483	491	50	470	50	7037	8494	11630	14483	15081	15527	17850	18047	14254	9708	7948	6726	0.6344	0.6884	0.91	1.2684	1.61	1.9256	2.1776	2.1056	1.7196	1.3316	0.9688	0.7096	15	16
C. chinensis	123	107.206	28.2413	1403	12.0222	6.61833	24.8399	715.487	24.796	-1.848	26.644	18.8147	2.80467	20.53	2.80467	1158	188	20	63.7497	519	65	494	65	6902	8337	11331	14126	14855	15608	17961	18113	14211	9718	7773	6602	0.5676	0.6248	0.8312	1.1828	1.5016	1.8144	2.0672	2.0092	1.6204	1.2284	0.8844	0.644	20	21
C. chinensis	124	118.077	28.9053	1056	13.426	6.89467	24.3593	774.596	27.78	-0.524	28.304	17.1153	5.5	22.6373	3.59267	2034	347	49	54.6777	888	194	727	241	9323	10207	12242	14701	16500	17069	20993	20071	16932	13628	10719	9101	0.552	0.646	0.8864	1.2632	1.6816	2.1224	2.4264	2.3708	1.9396	1.3196	0.8652	0.5776	69	123
C. chinensis	125	114.128	26.5812	1023	14.1035	7.433	27.0173	712.33	27.692	0.18	27.512	17.9667	6.70333	22.444	4.89133	1724	260	48	49.6519	731	183	554	224	9154	9682	11128	13402	15097	16054	21656	20196	16893	13610	10758	9365	0.6116	0.7272	0.9984	1.4548	1.9076	2.308	2.4964	2.4836	2.0224	1.4136	0.9372	0.6428	64	112
C. chinensis	126	115.378	29.1377	219	16.7192	8.245	25.7463	855.661	32.928	0.904	32.024	21.022	7.84467	26.994	5.89933	1523	262	39	57.0041	695	157	530	184	9069	9803	12177	14510	16402	17326	21764	20610	16974	13378	10458	8874	0.5856	0.6776	0.9192	1.3488	1.8108	2.3296	2.7152	2.6712	2.0796	1.4184	0.936	0.6372	55	90
C. chinensis	127	114.053	25.9152	921	13.6222	7.529	28.3215	678.357	26.684	0.1	26.584	17.344	6.496	21.4647	4.78333	1773	278	46	53.4682	769	167	598	216	9350	9572	10946	13127	14973	15908	20925	19651	16732	13853	10986	9629	0.6056	0.7284	1.0112	1.4516	1.882	2.2292	2.3816	2.3716	1.9596	1.3772	0.9068	0.6288	59	111
C. chinensis	128	118.752	25.7263	250	19.4655	8.56167	32.8335	644.943	32.664	6.588	26.076	22.086	16.8913	27.0807	11.41	1332	248	29	62.2746	608	105	504	147	10250	11403	12667	15130	16337	17565	21968	20373	17659	14508	11830	10325	0.952	1.0312	1.2604	1.6488	2.1	2.5984	2.796	2.7584	2.4052	1.8532	1.3844	1.0268	43	75
C. chinensis	129	119.064	26.3108	759	16.4283	8.542	33.4823	622.531	29.84	4.328	25.512	19.038	10.446	23.7747	8.602	1638	290	38	59.4065	711	132	623	179	9665	10812	12183	14784	16064	17282	21681	20268	17189	14021	11252	9694	0.7692	0.8468	1.0584	1.3876	1.8128	2.2676	2.5108	2.4552	2.1232	1.5804	1.1492	0.8196	51	90
C. chinensis	130	117.577	27.7531	705	15.6468	7.77767	27.5804	732.663	29.856	1.656	28.2	19.3267	8	24.2127	6.23533	1908	338	47	61.0118	909	183	628	238	9623	10302	11990	14484	16070	17053	22206	20652	17475	13981	11126	9582	0.6604	0.7708	1.0348	1.44	1.8608	2.2788	2.5172	2.47	2.0876	1.4796	0.9988	0.6868	71	120
C. chinensis	131	117.797	27.7922	1163	13.0588	6.88167	26.9996	679.783	26.036	0.548	25.488	16.3573	6.174	21.092	4.42467	2070	352	50	56.9052	930	191	717	242	9433	10119	11874	14382	15980	16764	21214	19812	16742	13580	10888	9298	0.5832	0.6908	0.9316	1.2864	1.6592	2.0308	2.236	2.2024	1.8812	1.3216	0.8732	0.5936	71	121
C. chinensis	132	120.536	28.9846	884	12.707	7.53267	25.4036	780.522	27.728	-1.924	29.652	22.1547	4.83333	22.1547	2.904	1743	256	45	49.9831	671	180	671	189	8989	10126	12322	14979	16689	17090	20729	20304	16294	13264	10320	8762	0.536	0.6068	0.8148	1.1552	1.5804	2.1024	2.4684	2.4212	1.9536	1.364	0.9048	0.5872	59	85
C. chinensis	133	119.094	28.4258	1000	13.1452	7.513	26.836	727.467	27.408	-0.588	27.996	16.854	5.63667	21.888	3.958	1890	322	41	53.2635	785	176	690	212	9276	10326	12114	14697	16337	16976	20991	20283	16792	13507	10727	9115	0.5728	0.6676	0.902	1.2608	1.6648	2.1104	2.3832	2.338	1.954	1.3516	0.9096	0.6056	63	108
C. chinensis	134	118.73	28.0049	787	15.1532	7.563	27.2207	725.236	29.384	1.6	27.784	18.546	7.71067	23.7293	5.918	1847	336	42	58.0687	835	172	648	218	9383	10288	11994	14627	16216	17009	21519	20497	17080	13616	10897	9275	0.6256	0.7308	0.9784	1.354	1.7668	2.2048	2.4636	2.412	2.0388	1.4324	0.9808	0.6656	65	111
C. chinensis	135	118.936	30.0325	988	11.952	7.152	24.185	801.006	26.86	-2.712	29.572	19.7293	3.78267	21.63	1.85267	1731	279	43	50.3247	701	168	663	192	9416	10453	12837	15208	17241	17602	20708	20207	16520	13566	10638	9015	0.522	0.596	0.8264	1.2024	1.6456	2.1708	2.6132	2.53	1.9868	1.332	0.8628	0.5616	54	95
C. chinensis	136	118.899	30.1225	958	12.042	7.118	24.34	796.451	26.788	-2.456	29.244	19.7447	3.962	21.6487	2.002	1713	275	42	50.2703	693	166	658	189	9421	10448	12903	15228	17306	17675	20722	20127	16357	13602	10583	9017	0.522	0.5976	0.8272	1.2048	1.654	2.1836	2.636	2.55	1.9972	1.3384	0.8672	0.564	53	94
C. chinensis	137	121.031	29.2462	715	13.8632	7.64367	25.1701	809.242	29.424	-0.944	30.368	23.6173	5.83667	23.6173	3.73667	1527	224	42	48.2929	569	162	569	172	9009	10167	12487	15194	16944	17267	20913	20631	16401	13332	10351	8753	0.5548	0.6168	0.8252	1.176	1.6372	2.2164	2.6608	2.6112	2.0776	1.4564	0.9668	0.624	52	78
C. chinensis	138	109.067	25.388	623	16.9172	7.49567	27.6307	717.058	29.916	2.788	27.128	23.896	9.49267	25.3193	7.74533	1497	270	37	64.2917	705	141	616	148	8110	8675	11074	14213	15483	16604	19430	19451	17172	12796	10106	8896	0.7328	0.8316	1.0972	1.5924	2.0408	2.46	2.6604	2.6016	2.1128	1.5632	1.1028	0.8008	44	67
C. chinensis	139	109.935	25.5983	1248	13.4153	7.16	26.9863	699.595	26.216	-0.316	26.532	17.188	6.226	21.6193	4.412	1687	293	44	60.0436	771	165	643	183	8006	8536	10653	13676	14976	16113	18863	18804	16758	12534	10044	8763	0.592	0.686	0.9292	1.3632	1.7784	2.1412	2.3508	2.2996	1.836	1.3128	0.8948	0.6404	55	84
C. chinensis	140	108.805	25.2933	754	16.5998	7.495	27.9039	706.082	29.48	2.62	26.86	23.512	9.262	24.8653	7.60867	1469	264	34	64.8473	694	132	627	137	8116	8764	11262	14340	15599	16543	19178	19170	17046	12800	10148	8870	0.7212	0.8132	1.0772	1.5588	2.0004	2.4008	2.608	2.5456	2.07	1.5324	1.0836	0.786	41	62
C. chinensis	141	118.696	34.2426	7	14.1327	10.6073	28.3346	979.144	32.476	-4.96	37.436	25.8967	1.63667	25.8967	1.63667	782	207	16	96.2193	483	54	483	54	10357	12681	15406	18108	20513	21347	20280	20326	16758	14261	10851	9523	0.4	0.45	0.63	0.9944	1.48	2.064	2.8408	2.7448	1.9172	1.2404	0.7504	0.47	17	21
C. chinensis	142	118.66	34.1821	10	14.1927	10.5167	28.2009	978.003	32.424	-4.868	37.292	25.9267	1.716	25.9267	1.716	776	206	17	96.34	479	56	479	56	10329	12665	15368	18080	20486	21422	20227	20321	16785	14308	10933	9549	0.4	0.45	0.6328	1	1.484	2.0676	2.846	2.7496	1.9204	1.2424	0.7556	0.47	18	21
C. chinensis var. Brevisepala	1	109.958	25.6013	905	13.4153	7.16	26.9863	699.595	26.216	-0.316	26.532	17.188	6.226	21.6193	4.412	1687	293	44	60.0436	771	165	643	183	8006	8536	10653	13676	14976	16113	18863	18804	16758	12534	10044	8763	0.592	0.686	0.9292	1.3632	1.7784	2.1412	2.3508	2.2996	1.836	1.3128	0.8948	0.6404	55	84
C. chinensis var. Brevisepala	2	110.418	25.8632	1226	13.3767	7.05	26.4958	706.155	26.264	-0.344	26.608	17.104	6.18933	21.6867	4.322	1695	288	48	56.6379	765	178	613	194	8016	8405	10445	13401	14770	15933	18964	18758	16591	12416	9895	8606	0.5908	0.6872	0.9284	1.3652	1.7892	2.1632	2.372	2.3268	1.8552	1.3188	0.8932	0.6328	58	88
C. chinensis var. Brevisepala	3	111.514	24.6362	1207	14.38	7.02467	27.726	655.487	26.468	1.132	25.336	18.064	7.606	21.9347	5.848	1743	306	45	60.888	798	151	651	196	8821	8877	10390	13022	15024	16080	19268	18760	16795	13694	11033	9615	0.6596	0.7848	1.068	1.5128	1.954	2.2576	2.3996	2.3684	1.9888	1.4144	0.9572	0.6892	53	98
C. chinensis var. Brevisepala	4	111.299	24.8089	194	19.6563	8.36467	29.6241	734.755	33.508	5.272	28.236	23.51	12.122	27.9533	10.1007	1580	285	45	60.0469	738	159	560	187	8886	8977	10534	13332	15244	16625	20170	19506	17532	13993	11147	9807	0.8612	1.0084	1.3252	1.8648	2.3596	2.762	2.8448	2.828	2.4172	1.778	1.2396	0.9116	54	88
C. chinensis var. Brevisepala	5	110.867	26.028	442	16.8057	7.46067	26.2663	760.301	30.404	2	28.404	20.9173	8.94133	25.6393	7.02533	1534	262	47	54.7503	701	185	498	193	8124	8465	10450	13364	14812	16214	20161	19924	17127	12646	9993	8735	0.736	0.8472	1.1148	1.6268	2.1008	2.5496	2.7076	2.676	2.1764	1.5868	1.0936	0.7904	60	86
C. chinensis var. Brevisepala	6	109.914	25.6307	743	15.632	7.184	26.2688	729.039	28.708	1.36	27.348	19.642	8.064	24.1813	6.24933	1653	295	46	61.1476	775	171	617	184	8026	8499	10618	13781	15036	16356	19355	19434	17181	12670	10114	8883	0.6824	0.784	1.042	1.5244	1.9668	2.3788	2.5672	2.5212	2.0336	1.4796	1.0252	0.7396	56	82
C. chinensis var. Brevisepala	7	110.875	24.6589	296	19.3238	7.94033	29.4392	703.546	32.188	5.216	26.972	23.1127	12.0287	27.2353	10.1627	1647	302	46	63.1465	779	155	619	184	8914	9031	10567	13593	15421	16744	19933	19600	17722	14062	11308	9903	0.8404	0.982	1.2932	1.8276	2.3144	2.7148	2.828	2.7948	2.3644	1.7364	1.2108	0.8924	51	87
C. chinensis var. Brevisepala	8	109.168	25.3892	1327	13.8858	6.81433	26.4861	691.986	26.296	0.568	25.728	20.548	6.84333	22.0487	5.074	1589	276	37	63.1554	732	140	658	155	8035	8701	11015	14025	15295	16214	18686	18600	16642	12578	10059	8750	0.5992	0.6856	0.926	1.3532	1.7576	2.1064	2.3232	2.2636	1.8148	1.3096	0.9052	0.6496	46	72
C. chinensis var. Brevisepala	9	108.767	25.1677	1078	15.1243	6.94733	26.5206	700.043	27.612	1.416	26.196	21.9773	7.88	23.32	6.17133	1526	270	35	65.0581	719	131	662	141	8154	8790	11274	14341	15606	16437	18770	18822	16730	12680	10175	8827	0.6652	0.7524	1.0076	1.456	1.8796	2.2424	2.4544	2.3908	1.9368	1.42	0.9984	0.724	41	65
C. chinensis var. Brevisepala	10	110.503	25.8958	868	14.8965	7.445	26.9434	729.227	28.376	0.744	27.632	18.7913	7.43133	23.4767	5.53533	1634	282	48	56.6829	750	181	567	193	8074	8405	10418	13420	14790	16122	19516	19491	17082	12591	9955	8709	0.652	0.754	1.0076	1.4772	1.9224	2.3284	2.516	2.4768	1.99	1.432	0.9788	0.7008	58	87
C. chinensis var. Brevisepala	11	109.859	25.6129	1007	14.4572	7.18767	26.8237	709.621	27.26	0.464	26.796	18.3353	7.12533	22.768	5.306	1661	293	46	60.4823	768	168	627	185	7973	8503	10636	13757	15029	16282	19217	19186	17025	12621	10070	8782	0.636	0.7324	0.9812	1.4384	1.8688	2.2516	2.452	2.4036	1.9276	1.3904	0.9572	0.6864	56	83
C. chinensis var. Brevisepala	12	109.89	25.6484	743	15.632	7.184	26.2688	729.039	28.708	1.36	27.348	19.642	8.064	24.1813	6.24933	1653	295	46	61.1476	775	171	617	184	8026	8499	10618	13781	15036	16356	19355	19434	17181	12670	10114	8883	0.6824	0.784	1.042	1.5244	1.9668	2.3788	2.5672	2.5212	2.0336	1.4796	1.0252	0.7396	56	82
C. chinensis var. Brevisepala	13	110.974	26.3358	1280	12.7572	7.243	26.8339	702.576	25.924	-1.068	26.992	16.4767	5.616	21.0493	3.764	1648	267	48	52.1597	726	187	557	198	7958	8590	10513	13231	14640	15761	19600	19145	16518	12245	9756	8345	0.5744	0.668	0.9064	1.336	1.7756	2.1664	2.412	2.3644	1.8624	1.3076	0.8788	0.6132	61	89
C. chinensis var. Brevisepala	14	110.454	25.7978	699	15.7023	7.21733	26.1953	737.925	28.992	1.44	27.552	19.622	8.15533	24.3533	6.24133	1652	289	48	57.9779	765	182	581	192	8100	8358	10402	13490	14841	16175	19394	19327	17061	12641	10007	8825	0.6876	0.7932	1.0516	1.5392	1.9912	2.4096	2.5864	2.5496	2.0592	1.4936	1.0268	0.7384	58	86
C. chinensis var. Brevisepala	15	106.402	24.4898	1418	15.3933	7.32333	31.5172	574.778	26.184	2.948	23.236	21.8693	7.67733	21.8693	7.67733	1294	251	13	83.2695	714	57	714	57	8783	10168	13216	16024	16749	16439	18085	18003	15920	12270	10520	8867	0.7828	0.836	1.0784	1.45	1.85	2.1336	2.3	2.2332	1.9016	1.4888	1.1096	0.83	13	26
C. chinensis var. Brevisepala	16	108.685	25.2602	710	16.7452	7.50767	27.7445	712.045	29.652	2.592	27.06	23.746	9.31133	25.0753	7.65733	1456	261	33	65.5374	691	129	634	130	8156	8841	11321	14430	15673	16581	19104	19009	16910	12707	10181	8886	0.7384	0.8308	1.0984	1.582	2.028	2.4312	2.6372	2.574	2.1012	1.5596	1.108	0.8052	39	58
C. chinensis var. Brevisepala	17	111.232	25.5007	498	16.865	7.31867	26.2808	743.448	30.18	2.332	27.848	20.984	9.09667	25.4733	7.25933	1581	276	48	56.3304	729	179	517	197	8435	8708	10420	13268	14916	16284	20299	19852	17290	13165	10400	9122	0.7536	0.8776	1.1568	1.6664	2.1412	2.552	2.6652	2.6552	2.202	1.602	1.0996	0.7988	59	90
C. chinensis var. Brevisepala	18	110.642	26.2935	877	14.6802	7.553	27.06	729.253	28.324	0.412	27.912	18.6567	7.156	23.284	5.32267	1555	259	46	53.6905	700	182	522	188	7938	8499	10516	13359	14698	15996	19867	19535	16870	12257	9703	8409	0.6356	0.7348	0.98	1.4448	1.8964	2.32	2.536	2.4892	1.9788	1.4176	0.968	0.6864	59	83
C. chinensis var. Brevisepala	19	110.25	24.2065	796	15.4945	7.12433	29.3231	624.229	27.032	2.736	24.296	21.5873	8.93133	22.6387	7.33333	1721	312	39	65.5203	795	136	704	183	8983	9312	11003	13988	15781	16788	19123	18775	17247	14072	11285	9965	0.6724	0.7964	1.0748	1.5316	1.9676	2.2792	2.45	2.3936	1.9892	1.4232	0.9768	0.7184	50	94
C. chinensis var. Brevisepala	20	111.151	25.2167	642	16.554	6.98133	26.1434	716.462	29.332	2.628	26.704	20.4433	9.13867	24.8147	7.292	1659	295	47	59.0897	774	170	578	196	8552	8658	10325	13255	14960	16213	19747	19409	17145	13351	10627	9398	0.7356	0.8588	1.1404	1.6384	2.1048	2.4896	2.6092	2.5904	2.156	1.5612	1.07	0.7788	56	93
C. chinensis var. Brevisepala	21	111.125	24.9289	1045	14.6765	7.17033	27.2719	684.782	27.316	1.024	26.292	18.4913	7.59667	22.6553	5.82467	1729	306	47	60.1316	796	161	635	197	8666	8799	10420	13232	15019	16188	19316	18872	16845	13448	10764	9460	0.6704	0.7908	1.0664	1.5276	1.974	2.3116	2.4556	2.4256	2.0132	1.4392	0.978	0.7064	54	96
C. chinensis var. Brevisepala	22	108.679	25.1567	889	15.8123	7.462	27.9518	701.778	28.652	1.956	26.696	22.672	8.55933	24.0453	6.84	1504	269	34	65.8411	714	129	660	137	8169	8844	11310	14430	15702	16539	18935	18889	16768	12783	10244	8881	0.7072	0.7968	1.0596	1.5288	1.9632	2.344	2.5508	2.4864	2.0264	1.496	1.0576	0.7704	40	63
C. chinensis var. Brevisepala	23	113.742	25.3197	246	18.4245	8.631	30.2164	736.661	32.24	3.676	28.564	22.4873	10.5893	26.7793	8.83067	1480	247	38	60.1008	692	126	501	174	9904	9914	11131	13124	15184	16396	21757	20549	17601	14550	11593	10091	0.8288	0.9716	1.3104	1.846	2.3436	2.7444	2.8544	2.8448	2.4196	1.7612	1.2028	0.8688	44	92
C. chinensis var. Brevisepala	24	113.014	24.9645	1080	14.4323	7.59733	29.1175	658.255	26.996	0.904	26.092	18.156	7.5	21.99	5.826	1678	282	44	60.5865	778	138	601	192	9198	9354	10552	12636	14794	15779	19970	18887	16489	13854	11098	9624	0.684	0.8112	1.1148	1.5672	2.0188	2.3292	2.4632	2.4444	2.0608	1.4748	0.986	0.7012	48	100
C. chinensis var. Brevisepala	25	116.746	23.8518	636	18.8992	7.32633	35.2974	525.088	29.328	8.572	20.756	24.4933	13.9953	24.6347	12.082	1649	269	31	64.5902	723	104	613	141	11186	11349	12589	14362	16038	16823	20593	19305	17393	15559	12919	11295	0.9668	1.082	1.372	1.7688	2.22	2.5952	2.75	2.7112	2.406	1.8312	1.3508	1.0192	36	74
C. chinensis var. Brevisepala	26	114.145	23.5021	308	20.6522	8.033	34.8836	566.372	31.908	8.88	23.028	25.932	14.822	26.8787	13.1753	1845	316	34	67.1346	840	119	786	165	9910	9428	10076	11807	14708	15359	19130	17955	16493	14807	12498	10757	0.962	1.1088	1.4696	1.9656	2.4336	2.7744	2.876	2.8528	2.4884	1.88	1.3076	0.9752	43	88
C. chinensis var. Brevisepala	27	113.089	24.9206	566	17.083	8.008	29.4976	694.412	30.224	3.076	27.148	21.0173	9.66533	24.9133	7.954	1486	259	37	64.5271	724	118	516	177	9548	9544	10707	12697	14921	16062	20758	19742	17147	14300	11403	9895	0.7944	0.9312	1.262	1.7628	2.2456	2.5952	2.708	2.6928	2.296	1.6684	1.1356	0.8196	40	96
C. chinensis var. Brevisepala	28	114.431	29.4834	214	16.5983	8.98533	27.2217	861.576	33.06	0.052	33.008	21.0973	7.53133	26.9747	5.704	1461	251	39	56.0136	658	154	519	170	8301	9285	11579	14163	16095	16925	20937	19903	16274	12598	9904	8287	0.5692	0.6636	0.904	1.3496	1.8148	2.3436	2.6972	2.6496	2.038	1.402	0.9188	0.6252	49	82
C. chinensis var. Brevisepala	29	118.979	26.9029	857	15.4622	9.301	33.6359	667.13	29.98	2.328	27.652	18.45	8.77067	23.3393	7.032	1786	312	40	58.8007	781	147	663	192	9565	10636	12014	14637	15991	17053	21372	20141	17029	13854	11095	9576	0.6908	0.7772	0.9992	1.3276	1.744	2.1824	2.4388	2.374	2.0436	1.486	1.0556	0.7328	56	96
C. chinensis var. Brevisepala	30	117.231	24.876	300	19.6538	9.00233	36.3056	586.043	32.292	7.496	24.796	22.4527	13.6567	26.2207	12.0047	1368	220	28	58.6085	602	108	507	147	10972	11232	12560	14690	16165	17238	21778	20151	17758	15209	12539	11097	1.002	1.1168	1.404	1.8232	2.2416	2.6692	2.76	2.7796	2.4544	1.892	1.3936	1.0496	41	78
C. chinensis var. Brevisepala	31	119.388	26.8109	748	16.1718	6.90433	28.1442	654.857	29.232	4.7	24.532	18.5613	10.1087	23.94	8.04933	1753	301	41	57.6491	733	143	552	189	9440	10596	12038	14703	16051	17094	21342	20219	17094	13803	10987	9440	0.7252	0.7912	0.9976	1.33	1.798	2.306	2.6612	2.5752	2.1952	1.572	1.128	0.7808	54	94
C. chinensis var. Brevisepala	32	117.652	27.5705	404	17.545	8.942	29.6761	765.576	32.784	2.652	30.132	21.3527	13.6327	26.4733	7.7	1812	331	47	63.6822	887	178	588	235	9689	10328	11985	14551	16102	17101	22310	20837	17780	14079	11261	9645	0.7316	0.8484	1.13	1.5636	2.0104	2.4588	2.7136	2.6556	2.2476	1.6156	1.1136	0.7748	71	117
C. chinensis var. Brevisepala	33	119.218	30.1633	204	15.737	8.69	26.0648	898.1	32.496	-0.844	33.34	24.224	6.48667	26.6167	4.516	1399	227	37	48.6482	561	143	506	170	9577	10591	13092	15488	17554	17928	21330	21004	16839	13797	10730	9175	0.6112	0.6932	0.9376	1.3704	1.8636	2.4724	2.9572	2.8792	2.276	1.556	1.0324	0.68	48	85
C. chinensis var. Brevisepala	34	121.064	28.3828	271	16.1287	5.998	22.6476	757.709	30.144	3.66	26.484	25.1167	6.89533	25.2827	6.89533	1558	224	45	47.7134	569	176	539	176	9076	10101	12208	15018	16640	17016	20819	20521	16496	13400	10474	8872	0.6512	0.7156	0.9216	1.3004	1.7792	2.3736	2.7996	2.7692	2.2424	1.5952	1.098	0.7372	55	76
C. chinensis var. Brevisepala	35	120.119	30.2532	33	16.6333	7.894	24.6072	868.115	32.664	0.584	32.08	24.6913	7.89467	27.0547	5.724	1334	192	43	43.7731	485	155	475	183	9147	10277	13047	15639	17622	17805	20600	20457	16545	13686	10496	8879	0.5992	0.6676	0.9068	1.3272	1.8128	2.442	2.9756	2.8956	2.2812	1.584	1.0448	0.6812	58	82
C. chinensis var. Brevisepala	36	120.292	27.6965	148	17.7325	8.139	29.2223	719.934	31.848	3.996	27.852	20.1453	11.0107	26.4433	8.80067	1545	227	37	52.3457	580	151	528	165	9246	10287	12044	14824	16354	16975	21188	20664	16771	13533	10682	9182	0.7556	0.8156	1.034	1.4288	1.914	2.5028	2.9312	2.8512	2.348	1.6984	1.2032	0.8388	51	77
C. chinensis var. Brevisepala	37	119.662	27.711	1132	12.6237	7.69467	28.923	682.264	26.36	-0.244	26.604	15.87	5.78667	20.8013	4.03867	1921	308	41	53.9028	758	169	724	201	9175	10278	11968	14627	16135	16898	21057	20189	16659	13357	10657	9108	0.5812	0.6544	0.8624	1.1776	1.5768	2.0208	2.3092	2.2536	1.8964	1.3376	0.9184	0.6164	61	99
C. chinensis var. Brevisepala	38	121.103	30.5938	13	16.1754	6.51053	21.4125	862.848	31.8579	1.45263	30.4053	26.5553	12.6904	26.5553	5.44123	1101	175	43	48.4906	427	135	427	151	9157	10486	13267	15913	17835	17980	20606	20575	16746	13758	10394	8754	0.619474	0.669474	0.899474	1.30579	1.80316	2.45684	3.06	3.01737	2.35947	1.63947	1.08526	0.709474	46	61
C. chinensis var. Brevisepala	39	118.899	30.1225	958	12.042	7.118	24.34	796.451	26.788	-2.456	29.244	19.7447	3.962	21.6487	2.002	1713	275	42	50.2703	693	166	658	189	9421	10448	12903	15228	17306	17675	20722	20127	16357	13602	10583	9017	0.522	0.5976	0.8272	1.2048	1.654	2.1836	2.636	2.55	1.9972	1.3384	0.8672	0.564	53	94
C. chinensis var. Brevisepala	40	119.289	27.7758	1135	12.777	8.45733	31.052	677.884	26.916	-0.32	27.236	16.14	5.84533	20.904	4.22467	1939	324	42	54.7983	799	170	723	208	9253	10282	11938	14577	16108	16889	21023	19987	16654	13476	10695	9131	0.5812	0.6696	0.8892	1.2128	1.6	2.0188	2.2724	2.226	1.888	1.3324	0.91	0.612	62	104
C. chinensis var. Brevisepala	41	118.993	27.5717	477	17.1727	8.70267	30.0092	732.204	31.924	2.924	29	20.6207	9.53867	25.78	7.79667	1718	316	37	59.6611	781	152	612	195	9485	10519	12059	14679	16169	17044	21518	20693	17415	13900	11021	9565	0.706	0.806	1.0556	1.4408	1.8804	2.3552	2.6332	2.5676	2.186	1.5676	1.1096	0.764	59	99
C. chinensis var. Brevisepala	42	120.932	28.7956	897	12.6695	6.919	24.145	770.364	27.308	-1.348	28.656	21.9713	4.99933	21.9713	3.016	1782	263	48	51.0983	691	189	691	189	8957	10102	12286	14993	16676	17099	20793	20316	16297	13268	10318	8697	0.5324	0.596	0.7904	1.1152	1.5472	2.0828	2.4744	2.4312	1.9524	1.3664	0.9136	0.5896	59	82
C. chinensis var. Brevisepala	43	118.155	29.2557	783	14.2512	6.68633	23.1361	804.885	28.932	0.032	28.9	18.0393	6.048	23.8607	4.04133	1904	329	47	54.9602	836	182	677	228	9465	10305	12413	14896	16768	17249	21176	20455	17049	13749	10778	9131	0.5752	0.6656	0.9116	1.3144	1.7672	2.2588	2.614	2.548	2.0484	1.3904	0.918	0.6116	62	119
C. chinensis var. Brevisepala	44	118.513	28.3801	442	16.4368	7.65767	25.721	789.308	31.44	1.668	29.772	20.3433	8.16733	25.786	6.32267	1761	321	44	58.7676	815	178	587	228	9401	10325	12146	14784	16423	17164	21655	20792	17285	13793	10895	9271	0.662	0.7708	1.0352	1.4588	1.9096	2.3948	2.6804	2.628	2.1928	1.5292	1.0528	0.7152	68	116
C. chinensis var. Brevisepala	45	119.082	28.1761	629	14.9963	7.59133	26.7677	743.314	29.624	1.264	28.36	18.6	7.33333	23.93	5.606	1805	319	38	55.1164	774	167	646	206	9365	10334	12078	14694	16291	17002	21358	20474	16889	13612	10803	9226	0.6208	0.72	0.9636	1.3376	1.7572	2.2156	2.4864	2.4392	2.0532	1.4348	0.9844	0.6636	61	107
C. chinensis var. Brevisepala	46	119.404	30.3814	923	12.1588	7.199	23.7215	827.968	27.44	-2.908	30.348	20.1013	3.75667	22.1987	1.73933	1538	238	41	49.0431	603	157	600	172	9389	10505	13047	15419	17493	17826	20781	20404	16359	13567	10490	8967	0.5	0.5692	0.7888	1.154	1.5932	2.1368	2.624	2.536	1.9724	1.322	0.8532	0.5472	51	80
C. chinensis var. Brevisepala	47	120.866	28.9903	638	13.8732	7.36367	24.9008	790.779	29.088	-0.484	29.572	23.4827	6.052	23.4827	4.05733	1613	237	43	49.3444	610	170	610	177	8995	10144	12399	15072	16788	17103	20803	20495	16329	13308	10367	8767	0.5624	0.6284	0.8364	1.186	1.6372	2.1968	2.602	2.5568	2.0492	1.4408	0.9636	0.626	55	79
C. chinensis var. Brevisepala	48	119.635	27.9836	319	16.9442	8.22767	27.9017	759.58	31.876	2.388	29.488	20.4573	9.114	26.056	7.35733	1605	269	33	52.3753	652	151	574	180	9313	10373	12110	14834	16354	17031	21401	20816	16839	13623	10780	9295	0.6988	0.7876	1.0304	1.426	1.8872	2.4224	2.748	2.684	2.2444	1.6	1.1244	0.7676	55	92
C. chinensis var. Brevisepala	49	118.937	27.9768	355	17.4635	8.94833	29.8079	761.686	32.688	2.668	30.02	21.2027	9.43933	26.424	7.65867	1671	314	37	59.3731	764	157	580	201	9478	10440	12144	14767	16325	17129	21708	20909	17456	13814	11033	9419	0.6996	0.8072	1.068	1.4808	1.9344	2.4276	2.7144	2.6592	2.2444	1.5864	1.1148	0.764	60	104
C. chinensis var. Brevisepala	50	118.128	30.1594	1264	10.7628	6.42433	23.2261	767.892	24.508	-3.152	27.66	18.092	2.94467	19.9587	1.022	1988	333	46	53.8928	835	182	800	206	9335	10462	12814	15170	17247	17663	20560	20093	16519	13533	10582	8955	0.4968	0.5676	0.7948	1.1584	1.6016	2.1	2.568	2.4712	1.9032	1.2604	0.8044	0.5252	56	104
C. chinensis var. Brevisepala	51	118.159	30.0707	707	13.7955	7.25167	24.3181	824.433	28.772	-1.048	29.82	17.698	5.37067	23.732	3.44533	1757	303	42	53.7112	739	164	664	192	9568	10556	12926	15244	17337	17754	21039	20591	16733	13734	10718	9090	0.5572	0.6344	0.872	1.2784	1.7536	2.294	2.7528	2.6656	2.0736	1.3932	0.9076	0.6004	50	100
C. chinensis var. Brevisepala	52	117.777	27.8825	1357	11.4633	7.23733	28.2885	663.128	24.296	-1.288	25.584	14.8727	4.74133	19.3707	3.00333	2102	350	47	56.5529	931	186	736	236	9488	10223	11928	14375	15991	16834	21331	19944	17022	13709	10908	9378	0.5504	0.6536	0.8872	1.2248	1.5844	1.9408	2.142	2.114	1.8028	1.2588	0.8208	0.5536	68	121
C. chinensis var. Brevisepala	53	113.994	26.2081	1342	13.2173	7.81467	28.8833	682.956	26.492	-0.564	27.056	16.9853	6.10267	21.154	4.32133	1768	272	47	51.3699	756	176	582	220	9204	9570	11015	13223	14993	16006	21206	19927	16912	13744	10764	9452	0.5916	0.71	0.9836	1.4204	1.8576	2.218	2.3936	2.3808	1.9504	1.3616	0.8968	0.6164	61	112
C. chinensis var. Brevisepala	54	114.947	28.9847	763	14.077	7.716	26.3273	775.486	28.724	-0.584	29.308	18.2333	6.072	23.302	4.13267	1687	284	43	55.3118	756	171	593	196	8752	9569	11720	14132	15973	16822	21282	20111	16707	12993	10168	8660	0.5136	0.6048	0.8336	1.2284	1.6552	2.1136	2.41	2.372	1.8592	1.2624	0.8164	0.5496	57	96
C. chinensis var. Brevisepala	55	114.389	29.2427	356	16.0992	8.52433	26.7926	832.89	32.012	0.196	31.816	20.3593	7.44533	26.0747	5.55	1530	263	41	56.0238	694	163	533	180	8428	9357	11583	14097	15960	16758	21164	20064	16459	12688	9910	8409	0.5576	0.6504	0.8904	1.3216	1.7728	2.2788	2.5848	2.5464	1.98	1.364	0.8928	0.6088	52	87
C. chinensis var. Brevisepala	56	114.607	24.5619	636	17.9368	8.043	31.3836	639.414	30.392	4.764	25.628	21.6087	10.9247	25.0693	9.44267	1798	315	37	62.4843	828	141	660	197	10017	9836	10905	12815	15067	16005	20679	19345	16920	14674	11924	10483	0.7856	0.934	1.2724	1.7512	2.194	2.526	2.6148	2.6004	2.2404	1.636	1.1088	0.8052	59	101
C. chinensis var. Brevisepala	57	115.33	29.1167	728	14.7002	7.38367	24.7874	805.086	29.656	-0.132	29.788	18.8507	6.41333	24.308	4.45333	1693	289	42	55.7984	757	169	607	195	8921	9698	11953	14316	16175	16986	21213	20065	16621	13163	10261	8720	0.5188	0.6064	0.8352	1.2236	1.6536	2.1196	2.4592	2.4152	1.8836	1.2728	0.824	0.5548	57	96
C. chinensis var. Brevisepala	58	115.404	29.564	509	15.6242	8.23367	25.9639	839.25	31.504	-0.208	31.712	19.7767	6.94867	25.7393	4.986	1576	269	41	55.0864	696	160	575	180	8910	9790	12196	14574	16558	17291	21212	20061	16433	13064	10161	8607	0.5248	0.6096	0.8376	1.2312	1.6684	2.1708	2.61	2.546	1.9328	1.3008	0.8472	0.5724	51	88
C. chinensis var. Brevisepala	59	114.18	29.1716	430	15.6763	8.48267	27.0459	817.685	31.4	0.036	31.364	19.9247	7.18733	25.4513	5.27533	1532	259	41	55.0437	690	164	530	179	8409	9268	11467	14011	15847	16636	21038	19978	16399	12566	9798	8371	0.5548	0.6468	0.8836	1.3152	1.7712	2.274	2.5868	2.5488	1.9772	1.3596	0.8896	0.6036	51	87
C. chinensis var. Brevisepala	60	114.77	28.8413	304	16.4405	9.031	28.0187	834.852	32.584	0.352	32.232	20.7773	7.69867	26.422	5.85467	1566	269	42	57.0849	722	166	530	190	8810	9551	11742	14154	15950	16856	21780	20603	16986	13166	10188	8694	0.5784	0.6768	0.92	1.3584	1.8116	2.314	2.586	2.556	2.0228	1.398	0.9188	0.6304	55	93
C. chinensis var. Brevisepala	61	114.788	28.8522	304	16.4405	9.031	28.0187	834.852	32.584	0.352	32.232	20.7773	7.69867	26.422	5.85467	1566	269	42	57.0849	722	166	530	190	8810	9551	11742	14154	15950	16856	21780	20603	16986	13166	10188	8694	0.5784	0.6768	0.92	1.3584	1.8116	2.314	2.586	2.556	2.0228	1.398	0.9188	0.6304	55	93
C. chinensis var. Brevisepala	62	118.077	28.9053	1056	13.426	6.89467	24.3593	774.596	27.78	-0.524	28.304	17.1153	5.5	22.6373	3.59267	2034	347	49	54.6777	888	194	727	241	9323	10207	12242	14701	16500	17069	20993	20071	16932	13628	10719	9101	0.552	0.646	0.8864	1.2632	1.6816	2.1224	2.4264	2.3708	1.9396	1.3196	0.8652	0.5776	69	123
C. chinensis var. Brevisepala	63	114.037	27.3526	690	15.1495	7.55033	26.1293	763.297	29.388	0.492	28.896	19.1247	7.22867	24.1013	5.36333	1669	245	49	47.5323	707	195	515	224	8836	9446	11252	13607	15234	16128	22021	20738	17056	13247	10334	8956	0.6192	0.7248	0.9844	1.4496	1.928	2.3932	2.6524	2.6228	2.0964	1.4544	0.968	0.6608	66	109
C. chinensis var. Brevisepala	64	114.041	26.3086	1431	10.6637	7.51933	29.0591	651.983	23.332	-2.544	25.876	14.2573	3.95667	18.2573	2.16733	1955	299	49	51.8301	827	186	667	230	9051	9514	10958	13161	14892	15799	20575	19209	16451	13412	10721	9326	0.506	0.6164	0.8696	1.2552	1.6532	1.9728	2.1664	2.152	1.7444	1.198	0.7684	0.5196	65	116
C. teeta	1	103.455	29.7076	777	15.9385	7.01833	26.2741	702.347	28.452	1.74	26.712	23.5853	6.75733	24.3087	6.75733	1508	374	17	95.6655	891	58	885	58	6271	7811	10650	13757	15190	15021	14976	14928	11395	8493	7312	5877	0.6168	0.6992	0.8672	1.1924	1.4936	1.844	2.0792	2.04	1.682	1.318	0.9504	0.706	17	24
C. teeta	2	110.21	25.9391	745	15.4962	7.47833	26.8657	738.699	28.944	1.108	27.836	19.5033	7.89133	24.1647	6.02867	1590	277	47	57.7477	736	177	560	185	8018	8441	10495	13562	14850	16265	19625	19846	17375	12609	9986	8685	0.6708	0.7704	1.0244	1.5032	1.9516	2.372	2.5628	2.5192	2.0236	1.468	1.0108	0.724	57	81
C. teeta	3	109.914	25.6307	743	15.632	7.184	26.2688	729.039	28.708	1.36	27.348	19.642	8.064	24.1813	6.24933	1653	295	46	61.1476	775	171	617	184	8026	8499	10618	13781	15036	16356	19355	19434	17181	12670	10114	8883	0.6824	0.784	1.042	1.5244	1.9668	2.3788	2.5672	2.5212	2.0336	1.4796	1.0252	0.7396	56	82
C. teeta	4	111.299	24.8089	194	19.6563	8.36467	29.6241	734.755	33.508	5.272	28.236	23.51	12.122	27.9533	10.1007	1580	285	45	60.0469	738	159	560	187	8886	8977	10534	13332	15244	16625	20170	19506	17532	13993	11147	9807	0.8612	1.0084	1.3252	1.8648	2.3596	2.762	2.8448	2.828	2.4172	1.778	1.2396	0.9116	54	88
C. teeta	5	106.684	22.5093	450	21.4155	8.08367	36.6307	516.07	31.548	9.48	22.068	26.9487	15.6427	26.9487	14.3927	1471	279	25	80.7893	798	86	798	96	9303	10460	12713	15593	17794	17998	19199	18430	17280	14741	11911	9983	1.122	1.3128	1.6384	2.1116	2.548	2.87	2.9604	2.9036	2.584	2.0608	1.5572	1.2156	25	45
C. teeta	6	113.067	24.9575	905	15.128	7.58267	28.9415	666.06	27.772	1.572	26.2	18.8587	8.104	22.746	6.418	1631	278	42	61.9854	768	130	581	188	9335	9403	10585	12610	14820	15855	20167	19138	16774	14013	11295	9751	0.7104	0.8412	1.152	1.6176	2.0752	2.3932	2.5212	2.5032	2.1172	1.5212	1.0208	0.7304	45	100
C. teeta	7	107.127	29.0493	1229	12.738	6.49733	24.2149	724.51	25.724	-1.108	26.832	19.6087	3.41067	21.3507	3.41067	1216	188	21	62.2769	531	69	508	69	6851	8399	11354	14074	14863	15822	18313	18387	14129	9547	7552	6393	0.6076	0.6688	0.8684	1.2256	1.578	1.892	2.1808	2.1152	1.7044	1.2964	0.9548	0.6916	21	22
C. teeta	8	98.715	27.5619	3166	6.1495	9.705	37.6279	605.616	19.04	-6.752	25.792	12.9907	-0.0886666	12.9907	-1.472	951	166	15	61.5419	434	62	434	82	11783	12978	15622	17665	17644	15672	14206	14684	14027	12785	12912	11627	0.3356	0.4088	0.5196	0.6756	0.88	1.2244	1.4024	1.3624	1.194	0.8104	0.49	0.3428	20	47
C. teeta	9	98.8691	26.9018	1662	15.8578	9.89767	42.0105	486.47	27.28	3.72	23.56	21.4233	10.32	21.4233	9.426	1495	255	18	66.2222	724	77	724	123	13400	15095	17342	18730	18222	15400	13906	14609	14356	13103	13845	12883	0.6868	0.7816	0.9312	1.166	1.52	1.9564	2.2012	2.1688	1.9592	1.5012	1.0092	0.742	26	79
C. teeta	10	98.6242	26.0054	2377	14.6148	9.523	40.8993	459.057	25.796	2.512	23.284	19.7233	9.33467	19.7233	8.45267	1455	255	17	70.0471	729	78	729	97	14266	15960	18515	19439	18520	15528	13659	14680	14993	13691	14704	13448	0.6808	0.7648	0.8808	1.1372	1.5	1.9008	2.1064	2.0796	1.8964	1.4704	1.0084	0.7492	20	60
C. teeta	11	98.7662	26.4482	3439	5.48317	9.24033	37.6787	545.26	17.868	-6.656	24.524	11.8733	-0.200667	11.8733	-1.11267	1047	178	14	62.5503	483	67	483	80	12686	14115	16720	18333	17819	15504	13716	14318	14235	13028	13463	12354	0.366	0.4256	0.5148	0.69	0.9232	1.2724	1.4892	1.432	1.264	0.8712	0.542	0.3912	19	47
C. teeta	12	98.3522	27.9346	2460	10.275	10.8207	40.1718	583.424	23.448	-3.488	26.936	16.792	4.01267	16.792	2.78067	1256	241	15	74.03	648	60	648	85	12052	13477	15861	17822	17930	15761	14423	14826	14189	13120	13124	11879	0.4452	0.5344	0.674	0.8572	1.1016	1.456	1.6444	1.6144	1.4384	1.026	0.6468	0.4592	20	50
C. teeta	13	99.2998	26.0399	2167	13.4798	9.193	40.455	465.876	24.356	1.632	22.724	18.6533	8.13133	18.6533	7.292	1017	162	16	59.5658	456	69	456	83	13892	15596	18088	19089	18169	15516	13680	14861	14751	13147	14026	12930	0.58	0.642	0.7436	0.976	1.3216	1.7412	1.9672	1.9332	1.7348	1.3188	0.8836	0.6488	18	49
C. teeta	14	99.2778	27.3267	2922	9.4915	10.211	39.4796	535.561	22.528	-3.336	25.864	15.2207	3.77867	15.6673	2.68933	864	146	12	60.8374	377	54	375	77	12338	13810	16329	17889	17638	15700	14167	14723	14233	12855	13281	12030	0.3656	0.4384	0.5456	0.7096	0.936	1.3196	1.5056	1.4652	1.2812	0.886	0.5348	0.382	18	47
C. teeta	15	104.138	28.4113	1466	13.7418	8.36033	31.4346	644.598	26.568	-0.028	26.596	21.2693	5.21267	21.2693	5.21267	970	178	13	77.6273	504	45	504	45	7156	8595	11755	14710	15364	15028	15489	15715	12376	9008	7838	6650	0.6244	0.6808	0.8488	1.1544	1.5072	1.798	2.1672	2.0672	1.674	1.296	0.9624	0.7128	13	17
C. teeta	16	98.5714	27.715	2735	8.8345	10.0437	38.8026	583.773	21.612	-4.272	25.884	15.4467	2.63067	15.4467	1.46667	1102	200	15	66.9769	532	61	532	87	11979	13255	15790	17791	17804	15719	14326	14765	14071	13014	13131	11797	0.4028	0.486	0.6132	0.784	1.014	1.37	1.5612	1.5252	1.344	0.9408	0.5852	0.4144	20	52
C. teeta	17	98.8683	27.028	1652	15.9105	9.65233	40.7615	490.143	27.48	3.8	23.68	21.5753	10.3513	21.5753	9.45267	1498	257	18	66.5334	726	76	726	123	13307	14963	17135	18632	18179	15391	13957	14597	14262	13015	13737	12780	0.6772	0.7732	0.926	1.1564	1.5068	1.9416	2.186	2.154	1.944	1.4844	0.9932	0.73	26	79
C. teeta	18	98.8679	26.9013	1662	15.8578	9.89767	42.0105	486.47	27.28	3.72	23.56	21.4233	10.32	21.4233	9.426	1495	255	18	66.2222	724	77	724	123	13400	15095	17342	18730	18222	15400	13906	14609	14356	13103	13845	12883	0.6868	0.7816	0.9312	1.166	1.52	1.9564	2.2012	2.1688	1.9592	1.5012	1.0092	0.742	26	79
C. teeta	19	98.8946	26.7143	1561	16.318	9.86467	42.2	482.448	27.604	4.228	23.376	21.764	10.7993	21.764	9.892	1507	254	17	66.0238	728	76	728	121	13670	15345	17504	18913	18300	15390	13869	14672	14381	13133	14002	13131	0.7216	0.814	0.964	1.2064	1.5744	2.02	2.256	2.2308	2.0216	1.5684	1.0656	0.7852	25	79
C. teeta	20	98.8307	27.3921	1976	14.0798	9.335	39.7099	511.175	25.792	2.284	23.508	19.9553	8.67133	19.9553	7.57733	1338	236	17	66.9312	646	70	646	112	12659	14195	16548	18241	17985	15490	14109	14698	14100	12888	13422	12313	0.568	0.6628	0.8092	1.0172	1.3192	1.73	1.9632	1.9292	1.7208	1.2732	0.8272	0.6012	25	70
C. teeta	21	98.8974	26.5277	1549	16.4348	10.2843	44.2832	480.338	27.508	4.284	23.224	21.7193	10.904	21.7193	9.98467	1488	249	18	65.74	720	80	720	119	13836	15571	17709	19073	18388	15424	13893	14743	14612	13283	14127	13236	0.7384	0.8288	0.9716	1.2244	1.6016	2.0448	2.2708	2.2492	2.0456	1.5992	1.0948	0.81	25	76
C. teeta	22	98.8896	26.7593	1618	16.076	9.83867	41.7317	483.325	27.516	3.94	23.576	21.5727	10.586	21.5727	9.666	1484	249	18	65.4744	714	77	714	122	13608	15269	17433	18848	18266	15391	13888	14624	14388	13146	14006	13034	0.7048	0.7964	0.9464	1.1836	1.548	1.9904	2.23	2.2016	1.9928	1.5372	1.0388	0.7644	25	79
C. teeta	23	98.8727	26.254	1459	17.0728	10.619	45.6928	469.605	28.108	4.868	23.24	22.1107	11.6693	22.1107	10.726	1517	262	18	69.1227	757	78	757	109	14229	16077	18202	19360	18526	15440	13788	14755	14821	13497	14418	13449	0.7788	0.8692	1.012	1.2728	1.6628	2.108	2.3048	2.2916	2.0996	1.6708	1.1592	0.8624	22	69
C. teeta	24	98.8949	26.424	1467	16.9123	10.728	45.4808	477.349	28.128	4.54	23.588	22.0673	11.4227	22.0673	10.4727	1511	257	17	67.3889	742	78	742	115	14038	15792	17909	19188	18450	15408	13812	14762	14678	13374	14245	13382	0.7644	0.8552	1.0024	1.2568	1.6416	2.0904	2.304	2.2884	2.0884	1.648	1.1356	0.8432	24	74
C. teeta	25	98.8178	25.9796	1738	16.6795	10.2843	45.7651	451.503	27.408	4.936	22.472	21.51	11.4547	21.51	10.602	1384	238	17	68.2545	683	78	683	96	14311	16057	18568	19492	18540	15501	13670	14847	15035	13585	14520	13495	0.7232	0.8044	0.9272	1.19	1.5668	1.9868	2.1696	2.1548	1.9716	1.5572	1.0792	0.804	20	59
C. teeta	26	98.8506	26.0176	1275	18.2365	10.4837	46.0375	451.09	29.044	6.272	22.772	22.998	12.9907	22.998	12.096	1526	277	17	73.0841	789	77	789	100	14517	16348	18659	19625	18707	15528	13784	14940	15091	13708	14614	13608	0.8408	0.93	1.0744	1.3476	1.7564	2.2056	2.3616	2.36	2.184	1.7768	1.2544	0.9388	21	62
C. teeta	27	98.6265	26.0097	2377	12.681	8.98333	39.3178	450.157	23.84	0.992	22.848	17.742	7.67333	17.742	6.77733	1315	225	17	66.6055	637	77	637	94	13833	15432	18056	19176	18312	15485	13557	14430	14722	13495	14395	13137	0.5884	0.6656	0.7656	1.0076	1.3408	1.726	1.964	1.9216	1.7304	1.3	0.8736	0.6444	20	57
C. teeta	28	98.8906	27.2499	1850	14.8052	9.37367	38.7086	512.972	26.748	2.532	24.216	20.67	9.13067	20.67	8.112	1381	238	17	66.0166	662	71	662	116	12972	14686	16817	18411	18059	15415	14054	14681	14187	12955	13593	12530	0.6176	0.7124	0.862	1.0796	1.4044	1.8328	2.0744	2.0416	1.83	1.3744	0.9056	0.6608	25	74
C. teeta	29	98.7785	27.5963	1841	13.8438	9.53367	38.4298	544.731	26.12	1.312	24.808	19.9787	7.86	19.9787	6.78133	1381	254	16	71.3728	695	64	695	105	12655	14213	16437	18196	18008	15523	14259	14789	14118	13022	13447	12317	0.5784	0.6756	0.8284	1.038	1.3412	1.7496	1.9716	1.9456	1.7448	1.2972	0.84	0.6128	23	66
C. teeta	30	96.7774	28.7206	2216	12.2198	11.7083	41.9293	568.439	25.7	-2.224	27.924	18.6	5.784	18.6	4.86533	1505	308	9	89.1779	862	40	862	55	12312	13861	15933	17792	18450	16279	15424	15476	14683	13905	13388	12255	0.4744	0.5712	0.7308	0.9384	1.1896	1.5164	1.668	1.6448	1.5048	1.0976	0.7016	0.4968	13	33
[truncated: 22 more columns]
