# Supplementary material for: Population genetic variation and geographic distribution of suitable areas of Coptis species in China
Source: Front Plant Sci. 2024 Mar 19;15:1341996. doi: 10.3389/fpls.2024.1341996 (PMC10985201; doi:10.3389/fpls.2024.1341996)
Supplement: Supplementary file 4 [file Table_3.xlsx]

## Sheet: Supplementary table 3
Supplementary table 3. Characteristics of simple sequence repeats (SSRs) in C. chinensis genome.
Item	Count
Total number of sequences examined	116
Total length (bp)	935659790
Number of SSR containing sequences	116
Total number of SSR	340387
Number of sequences containing more than 1 SSR	116
Number of SSRs present in compound formation	48923
