# Supplementary material for: Population genetic variation and geographic distribution of suitable areas of Coptis species in China
Source: Front Plant Sci. 2024 Mar 19;15:1341996. doi: 10.3389/fpls.2024.1341996 (PMC10985201; doi:10.3389/fpls.2024.1341996)
Supplement: Supplementary file 5 [file Table_4.xlsx]

## Sheet: Supplementary table 4
Supplementary table 4. Repeated motif types in the whole genome of C. chinensis.
Repeated motifs	Count	Percentage (%)
Mononucleotide	238931	70.2
Dinucleotide	66049	19.4
Trinucleotide	29001	8.52
Tetranucleotide	4061	1.19
Pentanucleotide	1233	0.36
Hexamucleotide	1112	0.33
Total	340387	100
