# Supplementary material for: Population genetic variation and geographic distribution of suitable areas of Coptis species in China
Source: Front Plant Sci. 2024 Mar 19;15:1341996. doi: 10.3389/fpls.2024.1341996 (PMC10985201; doi:10.3389/fpls.2024.1341996)
Supplement: Supplementary file 6 [file Table_5.xlsx]

## Sheet: Supplementary table 5
Supplementary table 5. Characteristics of the different SSRs repeat occurrence observed in the C. chinensis.
Repeat type	5	6	7	8	9	10	11	12	13	14	15	>15	Total	percentage(%)
Mononucleotide	-	-	-	-	-	90078	38044	21526	14951	11384	9267	53681	238931	70.2
Dinucleotide	-	19494	10170	6518	4580	3155	2226	1663	1309	1116	973	14845	66049	19.4
Trinucleotide	14747	6007	3037	1712	1010	666	453	345	245	189	174	416	29001	8.52
Tetranucleotide	2654	766	329	136	87	51	19	8	6	4	-	1	4061	1.19
Pentanucleotide	871	256	66	22	14	2	2	-	-	-	-	-	1233	0.36
Hexamucleotide	745	215	91	31	17	5	3	2	1	-	1	1	1112	0.33
Total	19017	26738	13693	8419	5708	93957	40747	23544	16512	12693	10415	68944	340387	-
Percentage/%	5.59	7.86	4.02	2.47	1.68	27.6	11.97	6.92	4.85	3.73	3.06	20.25	-	100
