# Supplementary material for: Population genetic variation and geographic distribution of suitable areas of Coptis species in China
Source: Front Plant Sci. 2024 Mar 19;15:1341996. doi: 10.3389/fpls.2024.1341996 (PMC10985201; doi:10.3389/fpls.2024.1341996)
Supplement: Supplementary file 7 [file Table_6.xlsx]

## Sheet: Supplementary table 6
Supplementary table 6. Characteristics of mononucleotide to trinucleotide SSR repeat motifs of C. chinensis.
SSR Motifs	Number of pepeats												Total	Percentage (%)
	5	6	7	8	9	10	11	12	13	14	15	>15
A/T	-	-	-	-	-	87796	35702	19398	13299	10015	8402	52747	227359	95.16
C/G	-	-	-	-	-	2282	2342	2128	1652	1369	865	934	11572	4.84
Total													238931	100
AC/GT	-	3484	1706	1090	724	506	367	273	229	170	144	938	9631	14.5816
AG/CT	-	7036	3795	2228	1295	769	471	316	254	240	209	1909	18522	28.0428
AT/AT	-	8852	4660	3199	2561	1880	1388	1074	826	706	620	11998	37764	57.1757
CG/CG	-	122	9	1	-	-	-	-	-	-	-	-	132	0.199852
Total													66049	100
AAC/GTT	1672	812	504	329	180	113	75	45	33	20	16	32	3831	13.2099
AAG/CTT	3412	1017	442	199	105	59	24	17	9	4	6	11	5305	18.2925
AAT/ATT	5107	2803	1504	908	600	440	320	266	195	159	148	361	12811	44.1743
ACC/GGT	1986	716	339	159	76	31	21	6	4	5	4	6	3353	11.5617
ACG/CGT	59	10	2	1	1	1	-	1	-	-	-	-	75	0.258612
ACT/AGT	400	146	56	29	12	3	2	2	-	-	-	1	651	2.24475
AGC/CTG	209	74	27	14	3	1	-	1	1	-	-	-	330	1.13789
AGG/CCT	1017	186	70	23	10	4	1	1	-	-	-	-	1312	4.52398
ATC/ATG	861	239	92	50	23	13	10	6	3	1	-	5	1303	4.49295
CCG/CGG	24	4	1	-	-	1	-	-	-	-	-	-	30	0.103445
Total													29001	100
AAAC/GTTT	277	138	66	35	32	16	6	1	3	2	-	1	577	14.2083
AAAG/CTTT	168	56	23	9	5	2	2	1	1	-	-	-	267	6.57474
AAAT/ATTT	1563	427	196	73	45	26	11	4	1	2	-	-	2348	57.8183
AACC/GGTT	6	-	-	-	-	-	-	-	-	-	-	-	6	0.147747
AACG/CGTT	1	-	-	-	-	-	-	-	-	-	-	-	1	0.0246245
AACT/AGTT	24	12	3	1	2	-	-	-	-	-	-	-	42	1.03423
AAGC/CTTG	1	-	-	-	-	-	-	-	-	-	-	-	1	0.0246245
AAGG/CCTT	4	1	-	-	-	-	-	-	-	-	-	-	5	0.123122
AATC/ATTG	267	46	10	2	2	1	-	-	-	-	-	-	328	8.07683
AATG/ATTC	28	8	-	-	-	-	-	-	-	-	-	-	36	0.886481
AATT/AATT	157	38	20	7	-	-	-	-	-	-	-	-	222	5.46663
ACAG/CTGT	9	1	2	2	-	-	-	-	-	-	-	-	14	0.344743
ACAT/ATGT	33	8	3	2	1	2	-	1	-	-	-	-	50	1.23122
ACCC/GGGT	24	4	-	-	-	-	-	-	-	-	-	-	28	0.689485
ACCG/CGGT	1	-	-	-	-	-	-	-	-	-	-	-	1	0.0246245
ACCT/AGGT	2	-	-	-	-	-	-	-	-	-	-	-	2	0.049249
ACTC/AGTG	21	5	-	-	-	1	-	-	-	-	-	-	27	0.664861
ACTG/AGTC	4	2	-	-	-	-	-	-	-	-	-	-	6	0.147747
AGAT/ATCT	36	15	6	5	-	3	-	1	1	-	-	-	67	1.64984
AGCC/CTGG	-	1	-	-	-	-	-	-	-	-	-	-	1	0.0246245
AGCT/AGCT	3	1	-	-	-	-	-	-	-	-	-	-	4	0.0984979
AGGC/CCTG	1	-	-	-	-	-	-	-	-	-	-	-	1	0.0246245
AGGG/CCCT	11	1	-	-	-	-	-	-	-	-	-	-	12	0.295494
ATCC/ATGG	7	1	-	-	-	-	-	-	-	-	-	-	8	0.196996
ATCG/ATCG	1	1	-	-	-	-	-	-	-	-	-	-	2	0.049249
ATGC/ATGC	5	-	-	-	-	-	-	-	-	-	-	-	5	0.123122
Total													4061	100
AAAAC/GTTTT	130	32	11	6	3	-	-	-	-	-	-	-	182	14.7607
AAAAG/CTTTT	79	25	4	1	-	-	-	-	-	-	-	-	109	8.84023
AAAAT/ATTTT	171	53	15	4	3	-	-	-	-	-	-	-	246	19.9513
AAACC/GGTTT	9	4	1	-	-	-	-	-	-	-	-	-	14	1.13544
AAACG/CGTTT	-	-	1	-	-	-	-	-	-	-	-	-	1	0.081103
AAACT/AGTTT	182	59	13	3	1	1	-	-	-	-	-	-	259	21.0057
AAAGG/CCTTT	18	4	-	-	-	-	-	-	-	-	-	-	22	1.78427
AAAGT/ACTTT	-	1	-	-	-	-	-	-	-	-	-	-	1	0.081103
AAATC/ATTTG	26	6	2	1	1	-	-	-	-	-	-	-	36	2.91971
AAATG/ATTTC	1	1	-	-	-	-	-	-	-	-	-	-	2	0.162206
AAATT/AATTT	77	37	11	4	4	1	2	-	-	-	-	-	136	11.03
AACAC/GTGTT	-	-	-	1	-	-	-	-	-	-	-	-	1	0.081103
AACAG/CTGTT	1	1	-	-	-	-	-	-	-	-	-	-	2	0.162206
AACAT/ATGTT	3	1	1	-	-	-	-	-	-	-	-	-	5	0.405515
AACCC/GGGTT	4	1	-	-	-	-	-	-	-	-	-	-	5	0.405515
AACCG/CGGTT	7	-	-	-	-	-	-	-	-	-	-	-	7	0.567721
AACTC/AGTTG	2	2	-	-	-	-	-	-	-	-	-	-	4	0.324412
AACTT/AAGTT	2	-	-	-	-	-	-	-	-	-	-	-	2	0.162206
AAGAG/CTCTT	8	4	-	-	-	-	-	-	-	-	-	-	12	0.973236
AAGAT/ATCTT	2	2	-	-	-	-	-	-	-	-	-	-	4	0.324412
AATAC/ATTGT	-	1	1	-	-	-	-	-	-	-	-	-	2	0.162206
AATAT/ATATT	7	1	-	-	1	-	-	-	-	-	-	-	9	0.729927
AATCC/ATTGG	3	-	-	-	-	-	-	-	-	-	-	-	3	0.243309
AATCG/ATTCG	1	-	-	-	-	-	-	-	-	-	-	-	1	0.081103
AATCT/AGATT	3	1	-	-	-	-	-	-	-	-	-	-	4	0.324412
AATGC/ATTGC	1	-	-	-	-	-	-	-	-	-	-	-	1	0.081103
AATGG/ATTCC	66	6	2	-	1	-	-	-	-	-	-	-	75	6.08273
AATTC/AATTG	11	3	-	1	-	-	-	-	-	-	-	-	15	1.21655
ACACC/GGTGT	3	1	1	1	-	-	-	-	-	-	-	-	6	0.486618
ACACG/CGTGT	1	-	-	-	-	-	-	-	-	-	-	-	1	0.081103
ACACT/AGTGT	7	1	-	-	-	-	-	-	-	-	-	-	8	0.648824
ACAGT/ACTGT	2	1	-	-	-	-	-	-	-	-	-	-	3	0.243309
ACATG/ATGTC	-	1	-	-	-	-	-	-	-	-	-	-	1	0.081103
ACCAG/CTGGT	-	1	-	-	-	-	-	-	-	-	-	-	1	0.081103
ACCAT/ATGGT	2	-	-	-	-	-	-	-	-	-	-	-	2	0.162206
ACCCC/GGGGT	7	-	1	-	-	-	-	-	-	-	-	-	8	0.648824
ACCCG/CGGGT	1	1	1	-	-	-	-	-	-	-	-	-	3	0.243309
ACCGT/ACGGT	1	-	-	-	-	-	-	-	-	-	-	-	1	0.081103
ACGAT/ATCGT	1	1	-	-	-	-	-	-	-	-	-	-	2	0.162206
ACTAT/AGTAT	-	-	1	-	-	-	-	-	-	-	-	-	1	0.081103
AGAGG/CCTCT	2	-	-	-	-	-	-	-	-	-	-	-	2	0.162206
AGATG/ATCTC	4	1	-	-	-	-	-	-	-	-	-	-	5	0.405515
AGCCC/CTGGG	3	2	-	-	-	-	-	-	-	-	-	-	5	0.405515
AGGGG/CCCCT	2	-	-	-	-	-	-	-	-	-	-	-	2	0.162206
ATATC/ATATG	1	1	-	-	-	-	-	-	-	-	-	-	2	0.162206
ATCCC/ATGGG	2	-	-	-	-	-	-	-	-	-	-	-	2	0.162206
ATCCG/ATCGG	14	-	-	-	-	-	-	-	-	-	-	-	14	1.13544
ATGCC/ATGGC	1	-	-	-	-	-	-	-	-	-	-	-	1	0.081103
CCCCG/CGGGG	3	-	-	-	-	-	-	-	-	-	-	-	3	0.243309
Total													1233	100
AAAAAC/GTTTTT	29	5	2	-	-	-	-	-	-	-	-	-	36	3.23741
AAAAAG/CTTTTT	14	4	1	1	1	-	-	-	-	-	-	-	21	1.88849
AAAAAT/ATTTTT	212	43	16	6	4	1	-	-	-	-	-	-	282	25.3597
AAAACC/GGTTTT	5	1	-	-	-	-	-	-	-	-	-	-	6	0.539568
AAAACG/CGTTTT	1	-	-	-	-	-	-	-	-	-	-	-	1	0.0899281
AAAACT/AGTTTT	3	-	2	-	-	-	-	-	-	-	-	-	5	0.44964
AAAAGC/CTTTTG	5	2	-	-	-	-	-	-	-	-	-	-	7	0.629496
AAAAGG/CCTTTT	3	-	-	-	-	-	-	-	-	-	-	-	3	0.269784
AAAAGT/ACTTTT	1	-	-	-	-	-	-	-	-	-	-	-	1	0.0899281
AAAATC/ATTTTG	4	2	-	-	-	-	-	-	-	-	-	-	6	0.539568
AAAATG/ATTTTC	3	-	-	-	-	-	-	-	-	-	-	-	3	0.269784
AAAATT/AATTTT	1	-	1	-	-	-	-	1	-	-	-	-	3	0.269784
AAACAC/GTGTTT	6	2	2	-	-	1	-	-	-	-	-	1	12	1.07914
AAACAG/CTGTTT	1	-	-	-	-	-	-	-	-	-	-	-	1	0.0899281
AAACAT/ATGTTT	-	1	-	-	-	-	-	-	-	-	-	-	1	0.0899281
AAACCC/GGGTTT	1	-	-	-	-	-	-	-	-	-	-	-	1	0.0899281
AAACCT/AGGTTT	1	-	-	-	-	-	-	-	-	-	-	-	1	0.0899281
AAACTC/AGTTTG	1	1	-	-	-	-	-	-	-	-	-	-	2	0.179856
AAACTG/AGTTTC	1	-	-	-	-	-	-	-	-	-	-	-	1	0.0899281
AAAGAG/CTCTTT	2	-	-	-	-	-	-	-	-	-	-	-	2	0.179856
AAAGAT/ATCTTT	2	-	-	-	-	-	-	-	-	-	-	-	2	0.179856
AAAGCC/CTTTGG	1	-	1	-	-	-	-	-	-	-	-	-	2	0.179856
AAAGTC/ACTTTG	10	3	-	-	-	-	-	-	-	-	-	-	13	1.16906
AAATAC/ATTTGT	-	1	2	-	-	-	-	-	-	-	-	-	3	0.269784
AAATAG/ATTTCT	-	-	1	-	-	-	-	-	-	-	-	-	1	0.0899281
AAATAT/ATATTT	5	1	-	-	-	-	-	-	-	-	-	-	6	0.539568
AAATCC/ATTTGG	5	2	2	-	-	-	-	-	-	-	-	-	9	0.809353
AAATCT/AGATTT	17	11	2	1	-	-	-	-	-	-	-	-	31	2.78777
AAATGC/ATTTGC	1	-	-	-	-	-	-	-	-	-	-	-	1	0.0899281
AAATGG/ATTTCC	2	-	-	-	-	-	-	-	-	-	-	-	2	0.179856
AAATTC/AATTTG	9	-	1	1	-	-	-	-	1	-	-	-	12	1.07914
AAATTG/AATTTC	4	-	-	-	-	-	-	-	-	-	-	-	4	0.359712
AACAAG/CTTGTT	2	-	-	-	1	-	-	-	-	-	-	-	3	0.269784
AACAAT/ATTGTT	4	1	-	2	-	-	-	-	-	-	-	-	7	0.629496
AACACC/GGTGTT	11	3	2	-	1	-	-	-	-	-	-	-	17	1.52878
AACACT/AGTGTT	1	-	-	-	-	-	-	-	-	-	-	-	1	0.0899281
AACAGC/CTGTTG	7	1	-	-	-	-	-	-	-	-	-	-	8	0.719424
AACAGG/CCTGTT	1	-	-	-	-	-	-	-	-	-	-	-	1	0.0899281
AACATC/ATGTTG	6	2	-	1	-	-	1	-	-	-	-	-	10	0.899281
AACATG/ATGTTC	-	1	1	-	-	-	-	-	-	-	-	-	2	0.179856
AACCAC/GGTTGT	3	5	-	-	-	-	-	-	-	-	-	-	8	0.719424
AACCAT/ATGGTT	1	-	-	-	-	-	-	-	-	-	-	-	1	0.0899281
AACCCC/GGGGTT	3	-	-	-	-	-	-	-	-	-	-	-	3	0.269784
AACCCG/CGGGTT	1	1	-	-	-	-	-	-	-	-	-	-	2	0.179856
AACCCT/AGGGTT	3	-	-	-	-	-	-	-	-	-	-	-	3	0.269784
AACCGT/ACGGTT	-	1	-	-	-	-	-	-	-	-	-	-	1	0.0899281
AACCTC/AGGTTG	1	-	1	-	-	-	-	-	-	-	-	-	2	0.179856
AACCTG/AGGTTC	2	-	-	-	-	-	-	-	-	-	-	-	2	0.179856
AACGAT/ATCGTT	1	2	-	-	-	-	-	-	-	-	-	-	3	0.269784
AACGCC/CGTTGG	1	-	-	-	-	-	-	-	-	-	-	-	1	0.0899281
AACGTC/ACGTTG	-	1	-	-	-	-	-	-	-	-	-	-	1	0.0899281
AACTAC/AGTTGT	-	1	-	-	-	-	-	-	-	-	-	-	1	0.0899281
AACTAG/AGTTCT	2	2	-	-	-	-	-	-	-	-	-	-	4	0.359712
AACTAT/AGTTAT	-	3	-	-	-	-	-	-	-	-	-	-	3	0.269784
AACTCC/AGTTGG	2	1	-	-	-	-	-	-	-	-	-	-	3	0.269784
AACTCG/AGTTCG	1	1	-	-	-	-	-	-	-	-	-	-	2	0.179856
AACTGG/AGTTCC	2	-	-	-	-	-	-	-	-	-	-	-	2	0.179856
AACTGT/ACAGTT	1	-	-	-	-	-	-	-	-	-	-	-	1	0.0899281
AACTTG/AAGTTC	1	-	-	-	-	-	-	-	-	-	-	-	1	0.0899281
AAGAAT/ATTCTT	3	2	-	-	-	-	-	-	-	-	-	-	5	0.44964
AAGACC/CTTGGT	1	1	-	-	-	-	-	-	-	-	-	-	2	0.179856
AAGACG/CGTCTT	-	1	-	-	-	-	-	-	-	-	-	-	1	0.0899281
AAGAGG/CCTCTT	6	1	2	-	-	-	-	-	-	-	-	-	9	0.809353
AAGATG/ATCTTC	18	8	1	2	-	-	-	-	-	-	-	-	29	2.60791
AAGCAC/CTTGTG	-	-	1	-	-	1	-	-	-	-	-	-	2	0.179856
AAGCCC/CTTGGG	12	2	2	-	-	-	-	-	-	-	-	-	16	1.43885
AAGCCT/AGGCTT	2	-	-	-	-	-	-	-	-	-	-	-	2	0.179856
AAGGAC/CCTTGT	38	4	3	2	-	-	-	-	-	-	-	-	47	4.22662
AAGGAG/CCTTCT	-	-	2	-	-	-	-	-	-	-	-	-	2	0.179856
AAGGGC/CCCTTG	1	-	1	-	-	-	-	-	-	-	-	-	2	0.179856
AAGGGG/CCCCTT	3	-	-	-	-	-	-	-	-	-	-	-	3	0.269784
AAGGGT/ACCCTT	-	1	1	-	-	-	-	-	-	-	-	-	2	0.179856
AAGGTG/ACCTTC	3	-	-	-	-	-	-	-	-	-	-	-	3	0.269784
AAGTAG/ACTTCT	2	-	-	-	-	-	-	-	-	-	-	-	2	0.179856
AAGTAT/ACTTAT	1	-	-	-	-	-	-	-	-	-	-	-	1	0.0899281
AAGTGG/ACTTCC	1	-	-	-	-	-	-	-	-	-	-	-	1	0.0899281
AATACC/ATTGGT	4	-	-	-	-	-	-	-	-	-	-	-	4	0.359712
AATACT/AGTATT	2	-	-	-	-	-	-	-	-	-	-	-	2	0.179856
AATAGC/ATTGCT	1	-	-	-	-	-	-	-	-	-	-	-	1	0.0899281
AATAGT/ACTATT	1	2	-	-	-	-	-	-	-	-	-	-	3	0.269784
AATATC/ATATTG	1	1	-	-	-	-	-	-	-	-	-	-	2	0.179856
AATATG/ATATTC	-	1	-	-	-	-	-	-	-	-	-	-	1	0.0899281
AATATT/AATATT	-	-	1	-	-	-	-	-	-	-	-	-	1	0.0899281
AATCAC/ATTGTG	3	-	-	-	-	-	-	-	-	-	-	-	3	0.269784
AATCAG/ATTCTG	2	-	-	-	-	-	-	-	-	-	-	-	2	0.179856
AATCAT/ATGATT	6	6	3	2	-	1	-	-	-	-	-	-	18	1.61871
AATCCG/ATTCGG	3	-	1	-	1	-	-	-	-	-	-	-	5	0.44964
AATCCT/AGGATT	4	-	1	1	-	-	-	-	-	-	-	-	6	0.539568
AATCGC/ATTGCG	-	1	-	-	-	-	-	-	-	-	-	-	1	0.0899281
AATCGG/ATTCCG	1	1	-	-	-	-	-	-	-	-	-	-	2	0.179856
AATCTC/AGATTG	1	-	-	-	-	-	-	-	-	-	-	-	1	0.0899281
AATGAT/ATCATT	1	-	-	-	-	-	-	-	-	-	-	-	1	0.0899281
AATGCC/ATTGGC	1	1	-	-	-	-	-	-	-	-	-	-	2	0.179856
AATGGG/ATTCCC	1	1	-	-	-	-	-	-	-	-	-	-	2	0.179856
AATGTG/ACATTC	2	-	-	-	-	-	-	-	-	-	-	-	2	0.179856
AATTAC/AATTGT	2	-	-	-	-	-	-	-	-	-	-	-	2	0.179856
AATTCC/AATTGG	1	-	-	-	-	-	-	-	-	-	-	-	1	0.0899281
ACACAG/CTGTGT	2	1	-	-	-	-	-	-	-	-	-	-	3	0.269784
ACACAT/ATGTGT	1	2	2	-	-	-	-	-	-	-	-	-	5	0.44964
ACACCC/GGGTGT	7	1	-	2	-	-	-	-	-	-	-	-	10	0.899281
ACACCG/CGGTGT	-	-	-	-	-	1	1	-	-	-	-	-	2	0.179856
ACACGC/CGTGTG	5	3	1	-	3	-	-	1	-	-	-	-	14	1.25899
ACACGG/CCGTGT	1	1	-	-	-	-	-	-	-	-	-	-	2	0.179856
ACACTC/AGTGTG	1	-	-	-	-	-	-	-	-	-	-	-	1	0.0899281
ACACTG/AGTGTC	-	-	1	-	-	-	-	-	-	-	-	-	1	0.0899281
ACAGCC/CTGTGG	2	-	-	-	-	-	-	-	-	-	-	-	2	0.179856
ACAGGC/CCTGTG	1	-	-	-	-	-	-	-	-	-	-	-	1	0.0899281
ACAGTC/ACTGTG	-	1	-	-	-	-	-	-	-	-	-	-	1	0.0899281
ACAGTG/ACTGTC	1	-	-	-	-	-	-	-	-	-	-	-	1	0.0899281
ACATAT/ATATGT	1	-	1	1	-	-	-	-	-	-	-	-	3	0.269784
ACATCG/ATGTCG	1	-	-	-	-	-	-	-	-	-	-	-	1	0.0899281
ACATCT/AGATGT	70	30	19	5	4	-	-	-	-	-	-	-	128	11.5108
ACATGC/ATGTGC	1	1	-	-	-	-	-	-	-	-	-	-	2	0.179856
ACCACG/CGTGGT	2	-	-	2	-	-	-	-	-	-	-	-	4	0.359712
ACCACT/AGTGGT	5	4	-	-	-	-	-	-	-	-	-	-	9	0.809353
ACCAGC/CTGGTG	1	-	-	-	-	-	-	-	-	-	-	-	1	0.0899281
ACCATC/ATGGTG	12	5	1	1	-	-	-	-	-	-	-	-	19	1.70863
ACCCAT/ATGGGT	1	2	1	-	-	-	-	-	-	-	-	-	4	0.359712
ACCCCC/GGGGGT	6	1	-	-	-	-	-	-	-	-	-	-	7	0.629496
ACCCCG/CGGGGT	1	-	-	-	-	-	-	-	-	-	-	-	1	0.0899281
ACCCCT/AGGGGT	1	-	-	-	-	-	-	-	-	-	-	-	1	0.0899281
ACCCTC/AGGGTG	1	-	-	-	-	-	-	-	-	-	-	-	1	0.0899281
ACCGTC/ACGGTG	1	-	-	-	-	-	-	-	-	-	-	-	1	0.0899281
ACCGTG/ACGGTC	-	-	1	-	-	-	-	-	-	-	-	-	1	0.0899281
ACCTAT/AGGTAT	1	-	-	-	-	-	-	-	-	-	-	-	1	0.0899281
ACCTCC/AGGTGG	8	4	-	-	-	-	-	-	-	-	-	-	12	1.07914
ACCTCG/AGGTCG	1	-	-	-	-	-	-	-	-	-	-	-	1	0.0899281
ACCTCT/AGAGGT	1	-	-	-	-	-	-	-	-	-	-	-	1	0.0899281
ACCTGC/AGGTGC	-	1	-	-	-	-	-	-	-	-	-	-	1	0.0899281
ACGATC/ATCGTG	1	1	-	-	-	-	-	-	-	-	-	-	2	0.179856
ACGATG/ATCGTC	6	5	1	-	-	-	-	-	-	-	-	-	12	1.07914
ACGTCC/ACGTGG	1	-	-	-	-	-	-	-	-	-	-	-	1	0.0899281
ACTAGG/AGTCCT	-	1	-	-	-	-	-	-	-	-	-	-	1	0.0899281
ACTATC/AGTGAT	3	-	1	-	-	-	-	-	-	-	-	-	4	0.359712
ACTCCC/AGTGGG	2	-	-	-	-	-	-	-	-	-	-	-	2	0.179856
ACTCCT/AGGAGT	1	-	-	-	-	-	-	-	-	-	-	-	1	0.0899281
ACTCGC/AGTGCG	1	-	-	-	-	-	-	-	-	-	-	-	1	0.0899281
ACTCTC/AGAGTG	4	1	1	-	-	-	-	-	-	-	-	-	6	0.539568
ACTGAG/AGTCTC	1	-	-	-	-	-	-	-	-	-	-	-	1	0.0899281
ACTGAT/AGTATC	1	1	-	-	1	-	-	-	-	-	-	-	3	0.269784
ACTGCT/AGCAGT	1	1	-	-	-	-	-	-	-	-	-	-	2	0.179856
ACTGGG/AGTCCC	2	-	-	-	-	-	-	-	-	-	-	-	2	0.179856
AGAGCC/CTCTGG	1	-	-	-	-	-	-	-	-	-	-	-	1	0.0899281
AGAGGG/CCCTCT	17	3	1	-	-	-	-	-	-	-	-	-	21	1.88849
AGATAT/ATATCT	4	-	-	-	-	-	-	-	-	-	-	-	4	0.359712
AGATCC/ATCTGG	1	-	-	-	-	-	-	-	-	-	-	-	1	0.0899281
AGATCG/ATCTCG	1	-	-	-	-	-	-	-	-	-	-	-	1	0.0899281
AGATGG/ATCTCC	6	2	1	-	-	-	-	-	-	-	-	-	9	0.809353
AGCAGG/CCTGCT	1	-	-	-	-	-	-	-	-	-	-	-	1	0.0899281
AGCATC/ATGCTG	2	1	1	-	-	-	1	-	-	-	-	-	5	0.44964
AGCATG/ATGCTC	3	1	-	-	1	-	-	-	-	-	-	-	5	0.44964
AGCCTC/AGGCTG	1	-	-	-	-	-	-	-	-	-	-	-	1	0.0899281
AGCCTG/AGGCTC	1	1	-	-	-	-	-	-	-	-	-	-	2	0.179856
AGCGGG/CCCGCT	1	-	-	-	-	-	-	-	-	-	-	-	1	0.0899281
AGGATG/ATCCTC	3	-	-	-	-	-	-	-	-	-	-	-	3	0.269784
AGGGAT/ATCCCT	2	-	-	-	-	-	-	-	-	-	-	-	2	0.179856
AGGGGG/CCCCCT	1	-	-	-	-	-	-	-	-	-	-	-	1	0.0899281
ATATCC/ATATGG	3	1	-	1	-	-	-	-	-	-	-	-	5	0.44964
ATCCCC/ATGGGG	2	-	-	-	-	-	-	-	-	-	-	-	2	0.179856
ATCGCC/ATGGCG	-	-	2	-	-	-	-	-	-	-	-	-	2	0.179856
Total													1112	100
