# Supplementary material for: Population genetic variation and geographic distribution of suitable areas of Coptis species in China
Source: Front Plant Sci. 2024 Mar 19;15:1341996. doi: 10.3389/fpls.2024.1341996 (PMC10985201; doi:10.3389/fpls.2024.1341996)
Supplement: Supplementary file 8 [file Table_7.xlsx]

## Sheet: Supplementary table 7
Supplementary table 7. Sequence information of 22 pairs of SSR primers.
Primer name	Forward primer (5’-3’)	Reverse primer (5’-3’)	Motif repeat	Product size
Ccssr3	TATTGTGGGTGAAGTTATGG	GTGTTATTTTGTCGTTTAGTGA	(TA)8	124
Ccssr6	GATAAAGGGGACCAAGAC	GTAGCGAATGGGCAATA	(AG)6	238
Ccssr18	CCGTTCACCCACTACAA	AAAGCAAACACCTCCAA	(CAG)9	260
Ccssr27	CTAAACAAGATTTCGTTACTCC	AAGGCTATTCTCAAAGCACTA	(TC)10	202
Ccssr29	GGAGACTCACTGCCAACA	CGAGAAATGACCAAGGAA	(CT)26	169
Ccssr38	GTAACCAAACCCCTTCT	CTCGTCCACTAAAATCCA	(TTA)6	238
Ccssr43	ATTACGAGAAAGGTGGAG	GATGTGATGGGAGGAGA	(CT)7	142
Ccssr49	TGAAATGTTCGGCTCTT	GCCAACGGTGGTCTAAT	(AC)6	221
Ccssr53	TCGTTTCCGTCAAGTGC	TCAAGATGCCAACCTCC	(AC)16	254
Ccssr57	CGGAAGAATAGGCAATG	TGTCACTCGCCAGAAAT	(TA)8	169
Ccssr90	ATTGGAGATACCGTGAA	GAAATAGGAGGAATAGTGAT	(AG)6	174
Ccssr98	CGGAACCCTAACAAGAT	CGATGCCAAATGTATGA	(AG)14	213
Ccssr103	TGCGTCACAGTTTCAGT	CGTAAGATAGCAGCATAGAG	(TC)6	216
Ccssr106	GGGGATTGAGGATGGAA	CCCTTGTGGGAACTTTA	(AT)9	209
Ccssr113	TTTCTGTTTTCTCCGCTAT	AAATGTCCTTGGGTTCA	(GA)10	266
Ccssr117	AAATGTAGGAGCAGAGC	GAAAGGGAGTTAGAAGAA	(TC)13	251
Ccssr129	GCCACATTATTTATTACC	TAGTTTACGAGGCTTTC	(TC)8	198
Ccssr134	GAGGGTGAAGCCGTTAT	TCTGCCAAGGGTGTATC	(AT)9	267
Ccssr144	TCGCATTCCAGTAACCA	ATCCCTGAAACCATAAGT	(TC)9	222
Ccssr162	CCCTGTGGTGAGATTTG	TTTACGCTCTTGTCCCT	(AT)33	243
Ccssr169	TCTTCCCTCCTCCACAA	TCCAGCGAGCCTCTTAT	(AAT)5	172
Ccssr179	AGTGATGTATCGGTTGTC	AAATAAGTAAGCGTCCTC	(TC)14	235
