# Supplementary material for: Population genetic variation and geographic distribution of suitable areas of Coptis species in China
Source: Front Plant Sci. 2024 Mar 19;15:1341996. doi: 10.3389/fpls.2024.1341996 (PMC10985201; doi:10.3389/fpls.2024.1341996)
Supplement: Supplementary file 9 [file Table_8.xlsx]

## Sheet: Supplementary table 8
Supplementary table 8. Genetic diversity statistics of the 22 SSR markers across 345 Coptis accessions.
Primer pairs	Na	Ne	I	Ho	He	PIC
Ccssr3	31	5.357	1.675	0.59	0.749	0.928791
Ccssr6	11	2.386	0.907	0.645	0.542	0.66556
Ccssr18	10	1.96	0.769	0.475	0.426	0.638481
Ccssr27	18	2.072	0.789	0.546	0.45	0.490386
Ccssr29	17	2.377	1.047	0.413	0.53	0.645982
Ccssr38	25	3.986	1.551	0.813	0.723	0.815873
Ccssr43	17	2.036	0.819	0.436	0.444	0.522339
Ccssr49	6	1.98	0.761	0.56	0.457	0.512464
Ccssr53	23	4.2	1.483	0.661	0.693	0.897877
Ccssr57	21	3.202	1.293	0.418	0.652	0.813333
Ccssr90	13	1.728	0.636	0.314	0.355	0.490672
Ccssr98	27	3.244	1.291	0.734	0.644	0.855145
Ccssr103	10	3.023	1.166	0.723	0.646	0.700977
Ccssr106	14	1.779	0.645	0.346	0.396	0.462087
Ccssr113	16	3.2	1.194	0.689	0.612	0.815289
Ccssr117	28	3.256	1.374	0.739	0.66	0.786719
Ccssr129	8	1.944	0.728	0.465	0.443	0.624113
Ccssr134	13	1.817	0.75	0.464	0.417	0.540277
Ccssr144	13	2.803	1.116	0.711	0.627	0.729335
Ccssr162	9	1.701	0.597	0.431	0.35	0.370336
Ccssr169	15	1.496	0.541	0.247	0.294	0.473396
Ccssr179	16	3.571	1.314	0.695	0.649	0.836454
mean	16.41	2.6872	1.02	0.5507	0.535	0.664358
Na: number of alleles, Ne: effective number of alleles, I: Shannon's information index, Ho:observed heterozygosity, He: expected heterozygosity, PIC: polymorphism information content.
