# Supplementary material for: Population genetic variation and geographic distribution of suitable areas of Coptis species in China
Source: Front Plant Sci. 2024 Mar 19;15:1341996. doi: 10.3389/fpls.2024.1341996 (PMC10985201; doi:10.3389/fpls.2024.1341996)
Supplement: Supplementary file 10 [file Table_9.xlsx]

## Sheet: Supplementary table 10
Supplementary table 10. Analysis of molecular variance (AMOVA) for different Coptis species and populations.
Level type	Number	Source	degrees of freedom	Sum of square	Mean of square	Variance components	Percentage of variation
all populations	19	Among populations	18	895.088	49.727	1.351	0.17
		Within populations	593	3839.93	12.993	6.497	0.83
		Total	611	4735.02		7.848	1
C. chinensis	16	Among populations	15	398.67	26.578	0.594	0.08
		Within populations	520	3407.69	13.144	6.572	0.91
		Total	535	3806.36		7.166	1
C. teeta	2	Among populations	1	49.36	49.36	3.092	0.32
		Within populations	28	141.973	9.89	6.7	0.68
		Total	29	191.333		9.792	1
all species	3	Among species	2	449.896	224.948	3.111	0.31
		Within species	687	4862.09	14.165	7.083	0.69
		Total	689	5211.99		10.194	1
