# Supplementary material for: Population genetic variation and geographic distribution of suitable areas of Coptis species in China
Source: Front Plant Sci. 2024 Mar 19;15:1341996. doi: 10.3389/fpls.2024.1341996 (PMC10985201; doi:10.3389/fpls.2024.1341996)
Supplement: Supplementary file 11 [file Table_10.xlsx]

## Sheet: Supplementary table 11
Supplementary table 11. Contribution of 68 environmental variables to the distribution of three Coptisspecies.
environmental variable	C.chinensis	C.chinensis var. brevisepala	C.teeta
ALTITUDE	10.4	3.9	4.1
BIO1	0	0.5	0
BIO2	0.9	1.6	0
BIO3	0	0.5	0
BIO4	1.7	0.8	0.6
BIO5	0.1	0	0
BIO6	1.6	0.7	0.4
BIO7	0.8	0	0.1
BIO8	0	0.3	0
BIO9	0.3	0	0
BIO10	0.5	0.7	0
BIO11	0.6	0.3	0.1
BIO12	0	0	0.4
BIO13	0	0	0
BIO14	0	3.6	1.1
BIO15	0.5	0	0
BIO16	0.1	0.1	0.9
BIO17	0.1	0.9	0
BIO18	0.2	0.1	0.3
BIO19	0	0.3	0
SR1	0.6	0	0
SR2	0.6	0.2	0.3
SR3	1.6	0.5	0.1
SR4	9.7	0.2	0
SR5	10.4	0.7	0.1
SR6	3.5	0.5	16.8
SR7	0.7	2	26.8
SR8	0.1	0.1	12.7
SR9	1.3	0.6	0.1
SR10	2	0.7	0.3
SR11	1.3	0.1	0
SR12	0.2	0	0.1
WVP1	1.3	0	0
WVP2	0	0	0
WVP3	0	0	0
WVP4	0.1	0.2	0
WVP5	0	0.1	0
WVP6	0	0.4	0
WVP7	0.6	3.4	0
WVP8	0.3	0.9	0
WVP9	0	0.2	0
WVP10	0	0.2	0
WVP11	0	0	0
WVP12	0	0	0
P1	0	0.2	1.6
P2	0.4	64.6	21.3
P3	2.7	1.4	5
P4	9.2	0.1	5.1
P5	1.5	0.9	0.2
P6	0.2	3.3	0.5
P7	0	0.2	0.2
P8	0.3	0.3	0
P9	2.1	0.5	0.1
P10	10.2	0.6	0.1
P11	15.7	0	0.2
P12	0	0	0.1
T1	1.7	0.2	0
T2	1	0	0
T3	0.1	0.2	0
T4	0	0.1	0
T5	0	0.5	0.1
T6	0	0	0
T7	0	0	0
T8	0	0	0
T9	1.1	1.4	0
T10	0	0	0
T11	0.3	0	0
T12	1.3	0	0.1
